# Supplementary material for: Transcriptome Analysis of Host Inflammatory Responses to the Ectoparasitic Mite Sarcoptes scabiei var. hominis
Source: Front Immunol. 2021 Dec 1;12:778840. doi: 10.3389/fimmu.2021.778840 (PMC8671885; doi:10.3389/fimmu.2021.778840)
Supplement: Supplementary Table 1 — Clinical and demographic profile of human skin biopsy samples in GSE178563. [file DataSheet_1.xlsx]

## Sheet: Table S1
Disease condition	Sample Label	Date	Age	Gender	Locality	Ethnicity	Type	Duration of Exposure	Samples Type
Scabies	OS1	13.03.2018	14 years	Female	Urban	Punjabi	Ordinary Scabies	1.5 weeks	Skin Biopsy from lesion
	OS2	15.03.2018	11 years	Male	Urban	Punjabi	Ordinary Scabies	1 week	Skin Biopsy from lesion
	OS3	20.03.2018	30 years	Male	Urban	Pathan	Ordinary Scabies	2 weeks	Skin Biopsy from lesion
	OS4	20.03.2018	24 years	Male	Urban	Punjabi	Ordinary Scabies	2 weeks	Skin Biopsy from lesion
	OS5	26.03.2018	34 years	Male	Urban	Punjabi	Ordinary Scabies	1.5 week	Skin Biopsy from lesion
Naïve	N1	14.04.2018	31 years	Female	Urban	Punjabi	No skin allergy		Skin biopsy
	N2	17.04.2018	27 years	Male	Urban	Pathan	No skin allergy		Skin biopsy
	N3	19.04.2018	36 years	Male	Urban	Punjabi	No skin allergy		Skin biopsy

## Sheet: Table S2
Sample-Id	RawReads (paired)	Mapped Reads ( Percentage)
N1	19058102*2	89.78
N2	23043065*2	94.86
N3	26214828*2	95.86
OS1	20342623*2	92.8
OS2	22435820*2	90.59
OS3	20298134*2	94.88
OS4	27140281*2	94.46
OS5	19842974*2	93.2

## Sheet: Table S3
			Mite infested human dataset (GSE178563; p<0.05)
			CS Vs. C		OS Vs. C		CS Vs. OS
Porcine model (DEGS from Bhat etal.)			DOWN	UP	DOWN	UP	DOWN	UP
	Week 0	DOWN	60	38	20	13	46	25
		UP	38	17	0	1	44	19
		p-value	0.3821		0.4118		0.5833
		odds Ratio	0.707965		NA		0.795913
		FDR	0.636833		0.686333		0.5996
			DOWN	UP	DOWN	UP	DOWN	UP
	Week 1	DOWN	52	24	11	5	68	29
		UP	24	14	37	22	6	5
		p-value	0.6741		0.7736		0.3169
		odds Ratio	1.26123		1.30353		1.94094
		FDR	0.842625		0.7736		0.5996
			DOWN	UP	DOWN	UP	DOWN	UP
	Week 2	DOWN	72	21	74	29	88	42
		UP	9	3	44	34	11	7
		p-value	1		0.04035		0.5996
		odds Ratio	1.14134		1.96422		1.3306
		FDR	1		0.20175		0.5996
			DOWN	UP	DOWN	UP	DOWN	UP
	Week 4	DOWN	18	8	38	18	0	0
		UP	10	9	15	13	15	7
		p-value	0.3532		0.2352		NA
		odds Ratio	1.99256		1.81608		NA
		FDR	0.636833		0.588		NA
			DOWN	UP	DOWN	UP	DOWN	UP
	Week 8	DOWN	25	6	32	22	73	33
		UP	29	38	63	37	13	29
		p-value	0.0008859		0.7289		2.074e-05
		odds Ratio	5.36499		0.855141		5.0425
		FDR	0.0044295		0.7736		8.296e-05

## Sheet: Table S4
Porcine model - CS - C (Week 8) ; E-MTAB-6433				Human dataset (GSE178563)
Pig.gene.name	Pig.gene.stable.ID	Pig.gene.Name	Fold.change	Human_gene_id	Human.gene.name	logFC	logCPM	PValue
AAMP	ENSSSCG00000016189	angio associated migratory cell protein	2.145	ENSG00000127837	AAMP	0.249039	7.25621	0.777829
AAR2	ENSSSCG00000007315	AAR2 splicing factor homolog	3.385	ENSG00000131043	AAR2	0.168888	5.04244	0.859215
ABCF1	ENSSSCG00000001346	ATP binding cassette subfamily F member 1	2.216	ENSG00000204574	ABCF1	0.551443	6.0103	0.50303
ABCF3	ENSSSCG00000028856	ATP binding cassette subfamily F member 3	2.198	ENSG00000161204	ABCF3	0.255501	6.03721	0.771621
ABHD2	ENSSSCG00000001835	abhydrolase domain containing 2	2.581	ENSG00000140526	ABHD2	-0.881637	4.06057	0.220745
ABHD4	ENSSSCG00000002051	abhydrolase domain containing 4	6.835	ENSG00000100439	ABHD4	0.277533	4.49769	0.750275
ABLIM1	ENSSSCG00000010651	actin binding LIM protein 1	2.411	ENSG00000099204	ABLIM1	0.131695	7.10758	0.89717
ACAA2	ENSSSCG00000004510	acetyl-CoA acyltransferase 2	-2.132	ENSG00000167315	ACAA2	0.271438	4.58064	0.756603
ACADL	ENSSSCG00000016156	acyl-CoA dehydrogenase, long chain	-2.51	ENSG00000115361	ACADL	-1.49433	0.509272	0.0444011
ACAT2	ENSSSCG00000004049	acetyl-CoA acetyltransferase 2	2.46	ENSG00000120437	ACAT2	-0.520049	3.58516	0.462159
ACE	ENSSSCG00000017296	angiotensin I converting enzyme	-2.204	ENSG00000159640	ACE	0.0523752	4.07743	0.980189
ACER3	ENSSSCG00000032723	alkaline ceramidase 3	2.025	ENSG00000078124	ACER3	-0.160648	3.26484	0.798919
ACIN1	ENSSSCG00000002034	apoptotic chromatin condensation inducer 1	-2.487	ENSG00000100813	ACIN1	0.413782	7.17582	0.620856
ACKR4	ENSSSCG00000011630	atypical chemokine receptor 4	5.371	ENSG00000129048	ACKR4	-1.72102	2.61727	0.0188134
ACO2	ENSSSCG00000000064	aconitase 2	2.107	ENSG00000100412	ACO2	0.491559	5.40924	0.552644
ACOT9	ENSSSCG00000012172	acyl-CoA thioesterase 9	2.366	ENSG00000123130	ACOT9	-0.235269	4.16493	0.723432
ACSL4	ENSSSCG00000012583	acyl-CoA synthetase long-chain family member 4	2.076	ENSG00000068366	ACSL4	-0.795997	3.45991	0.26839
ACTR3	ENSSSCG00000015710	ARP3 actin related protein 3 homolog	-3.87	ENSG00000115091	ACTR3	0.298888	6.15771	0.728901
ADAM18	ENSSSCG00000007008	ADAM metallopeptidase domain 18	2.761	ENSG00000168619	ADAM18	2.25477	-3.92933	0.808914
ADAM8	ENSSSCG00000010772	ADAM metallopeptidase domain 8	4.301	ENSG00000151651	ADAM8	1.90231	5.37364	0.0231697
ADCK5	ENSSSCG00000005907	aarF domain containing kinase 5	4.872	ENSG00000173137	ADCK5	-0.0530081	5.32994	0.909724
ADGRL4	ENSSSCG00000003762	adhesion G protein-coupled receptor L4	-2.415	ENSG00000162618	ADGRL4	-1.53042	2.94249	0.0360157
ADIPOQ	ENSSSCG00000039103	adiponectin, C1Q and collagen domain containing	-10.645	ENSG00000181092	ADIPOQ	-1.57205	1.03196	0.0351576
ADORA3	ENSSSCG00000006788	adenosine A3 receptor	2.894	ENSG00000121933	TMIGD3	0.923065	-1.73154	0.278643
AEN	ENSSSCG00000005102	apoptosis enhancing nuclease	2.772	ENSG00000181026	AEN	1.03653	4.09164	0.204499
AGPAT2	ENSSSCG00000040845	1-acylglycerol-3-phosphate O-acyltransferase 2	2.18	ENSG00000169692	AGPAT2	0.0484318	7.91259	0.983919
AHCY	ENSSSCG00000007278	adenosylhomocysteinase	4.161	ENSG00000101444	AHCY	0.388749	6.11623	0.643833
AIF1	ENSSSCG00000032341	allograft inflammatory factor 1	2.541	ENSG00000204472	AIF1	0.13926	3.69257	0.889606
AIFM2	ENSSSCG00000010258	apoptosis inducing factor, mitochondria associated 2	2.541	ENSG00000042286	AIFM2	-0.482108	3.14378	0.494947
AKAP1	ENSSSCG00000034994	A-kinase anchoring protein 1	2.094	ENSG00000121057	AKAP1	-0.591765	4.72919	0.404728
AKAP12	ENSSSCG00000031733	A-kinase anchoring protein 12	-2.124	ENSG00000131016	AKAP12	-2.2059	2.54589	0.00284413
ALB	ENSSSCG00000008948	albumin	-2.115	ENSG00000163631	ALB	-1.20325	-3.18257	0.26633
ALMS1	ENSSSCG00000037977	ALMS1, centrosome and basal body associated protein	2.633	ENSG00000116127	ALMS1	-0.384098	1.98887	0.584314
ALPK2	ENSSSCG00000004918	alpha kinase 2	-2.106	ENSG00000198796	ALPK2	1.19793	-1.48265	0.193288
AMMECR1L	ENSSSCG00000028633	AMMECR1 like	2.022	ENSG00000144233	AMMECR1L	-0.23025	3.62742	0.72873
ANAPC7	ENSSSCG00000030222	anaphase promoting complex subunit 7	2.605	ENSG00000196510	ANAPC7	0.487792	5.24166	0.556397
ANGPTL1	ENSSSCG00000015522	angiopoietin like 1	-2.79	ENSG00000116194	ANGPTL1	-1.46942	3.22942	0.0439893
ANGPTL4	ENSSSCG00000013599	angiopoietin like 4	3.521	ENSG00000167772	ANGPTL4	2.66679	6.34653	0.00214001
ANKRD22	ENSSSCG00000010445	ankyrin repeat domain 22	2.755	ENSG00000152766	ANKRD22	-0.752823	5.35261	0.292986
ANKRD28	ENSSSCG00000011194	ankyrin repeat domain 28	2.208	ENSG00000206560	ANKRD28	-0.31235	3.87933	0.647796
ANKZF1	ENSSSCG00000016212	ankyrin repeat and zinc finger domain containing 1	-2.584	ENSG00000163516	ANKZF1	0.196769	5.99358	0.830734
ANXA1	ENSSSCG00000005267	annexin A1	2.529	ENSG00000135046	ANXA1	0.823328	7.97258	0.312083
ANXA9	ENSSSCG00000006643	annexin A9	2.201	ENSG00000143412	ANXA9	0.254388	5.78254	0.773005
AP1B1	ENSSSCG00000009978	adaptor related protein complex 1 beta 1 subunit	2.385	ENSG00000100280	AP1B1	0.150872	7.97644	0.877277
AP3B1	ENSSSCG00000014101	adaptor related protein complex 3 beta 1 subunit	2.415	ENSG00000132842	AP3B1	-0.0459272	4.01175	0.917938
AP5S1	ENSSSCG00000033297	adaptor related protein complex 5 sigma 1 subunit	6.968	ENSG00000125843	AP5S1	0.587405	3.24773	0.475795
AP5Z1	ENSSSCG00000007577	adaptor related protein complex 5 zeta 1 subunit	2.847	ENSG00000242802	AP5Z1	0.0742733	7.67322	0.956874
AQP3	ENSSSCG00000040513	aquaporin 3 (Gill blood group)	3.077	ENSG00000165272	AQP3	2.05361	10.2792	0.014832
AQP9	ENSSSCG00000004597	aquaporin 9	2.156	ENSG00000103569	AQP9	-1.37534	3.45972	0.0585818
AR	ENSSSCG00000012371	androgen receptor	-2.721	ENSG00000169083	AR	-1.53971	2.4224	0.0353924
AREL1	ENSSSCG00000002370	apoptosis resistant E3 ubiquitin protein ligase 1	2.125	ENSG00000119682	AREL1	0.0769905	3.93112	0.954809
ARF5	ENSSSCG00000016593	ADP ribosylation factor 5	2.792	ENSG00000004059	ARF5	0.166907	8.0352	0.860784
ARG1	ENSSSCG00000004195	arginase 1	299.08	ENSG00000118520	ARG1	1.09171	6.79409	0.180881
ARG2	ENSSSCG00000002294	arginase 2	3.66	ENSG00000081181	ARG2	0.849594	0.66322	0.305706
ARHGAP25	ENSSSCG00000008344	Rho GTPase activating protein 25	2.777	ENSG00000163219	ARHGAP25	-0.652572	1.89599	0.364839
ARHGAP29	ENSSSCG00000006889	Rho GTPase activating protein 29	2.404	ENSG00000137962	ARHGAP29	-1.35027	4.34828	0.0628601
ARHGAP30	ENSSSCG00000006372	Rho GTPase activating protein 30	2.847	ENSG00000186517	ARHGAP30	0.481027	5.52174	0.561965
ARHGEF38	ENSSSCG00000021764	Rho guanine nucleotide exchange factor 38	-2.717	ENSG00000236699	ARHGEF38	-2.99562	-0.822607	0.000330889
ARNTL	ENSSSCG00000013397	aryl hydrocarbon receptor nuclear translocator like	2.15	ENSG00000133794	ARNTL	-0.261246	3.00533	0.69844
ARPC3	ENSSSCG00000009821	actin related protein 2/3 complex subunit 3	2.201	ENSG00000111229	ARPC3	0.237458	6.18913	0.789612
ARRB2	ENSSSCG00000017918	arrestin beta 2	2.537	ENSG00000141480	ARRB2	0.220448	5.08597	0.806618
ARRDC4	ENSSSCG00000002252	arrestin domain containing 4	2.129	ENSG00000140450	ARRDC4	-0.320233	4.6333	0.639519
ASB6	ENSSSCG00000005679	ankyrin repeat and SOCS box containing 6	2.131	ENSG00000148331	ASB6	-0.139625	5.25249	0.819714
ASCL2	ENSSSCG00000033507	achaete-scute family bHLH transcription factor 2	2.506	ENSG00000183734	ASCL2	0.225479	5.49452	0.80197
ASPH	ENSSSCG00000025087	aspartate beta-hydroxylase	2.176	ENSG00000198363	ASPH	-0.687593	5.19006	0.335502
ASRGL1	ENSSSCG00000013065	asparaginase like 1	2.203	ENSG00000162174	ASRGL1	-1.09505	-0.118447	0.146585
ASS1	ENSSSCG00000005701	argininosuccinate synthase 1	2.155	ENSG00000130707	ASS1	-0.125929	7.05136	0.833681
ATAT1	ENSSSCG00000024604	alpha tubulin acetyltransferase 1	3.305	ENSG00000137343	ATAT1	0.650945	2.67078	0.432044
ATG14	ENSSSCG00000005058	autophagy related 14	4.633	ENSG00000126775	ATG14	-0.24553	3.92653	0.712974
ATG4D	ENSSSCG00000013645	autophagy related 4D cysteine peptidase	2.08	ENSG00000130734	ATG4D	0.420693	5.93032	0.614841
ATMIN	ENSSSCG00000032216	ATM interactor	-3.889	ENSG00000166454	ATMIN	0.396705	4.9876	0.636948
ATP1A1	ENSSSCG00000006740	ATPase Na+/K+ transporting subunit alpha 1	2.506	ENSG00000163399	ATP1A1	-0.432198	8.773	0.535653
ATP1A4	ENSSSCG00000006391	ATPase Na+/K+ transporting subunit alpha 4	-2.159	ENSG00000132681	ATP1A4	-1.33436	-2.18581	0.175279
ATP2A3	ENSSSCG00000017874	ATPase sarcoplasmic/endoplasmic reticulum Ca2+ transporting 3	2.526	ENSG00000074370	ATP2A3	-1.72793	6.62506	0.0178215
ATP2C1	ENSSSCG00000011183	ATPase secretory pathway Ca2+ transporting 1	2.01	ENSG00000017260	ATP2C1	-0.173715	5.04568	0.784882
ATXN1	ENSSSCG00000001065	ataxin 1	2.006	ENSG00000124788	ATXN1	0.0299102	4.27899	0.997709
AVL9	ENSSSCG00000023445	AVL9 cell migration associated	2.134	ENSG00000105778	AVL9	0.0313779	3.55993	0.999686
B2M	ENSSSCG00000004687	beta-2-microglobulin	3.357	ENSG00000166710	B2M	-0.154326	10.3107	0.804278
B3GLCT	ENSSSCG00000009335	beta 3-glucosyltransferase	2.76	ENSG00000187676	B3GLCT	0.0322159	2.41994	1
BACE1	ENSSSCG00000015079	beta-secretase 1	-2.066	ENSG00000186318	BACE1	-0.635877	3.76562	0.372677
BATF3	ENSSSCG00000026587	basic leucine zipper ATF-like transcription factor 3	8.92	ENSG00000123685	BATF3	1.87376	2.15161	0.0259046
BBOX1	ENSSSCG00000013337	gamma-butyrobetaine hydroxylase 1	2.753	ENSG00000129151	BBOX1	-0.204039	4.93961	0.754001
BCL11B	ENSSSCG00000002507	B-cell CLL/lymphoma 11B	3.097	ENSG00000127152	BCL11B	0.192578	4.6792	0.835185
BCL2A1	ENSSSCG00000040010	BCL2 related protein A1	8.145	ENSG00000140379	BCL2A1	2.43806	0.924735	0.00576163
BCL2L13	ENSSSCG00000040373	BCL2 like 13	2.224	ENSG00000099968	BCL2L13	-0.113219	4.60138	0.847367
BCL9	ENSSSCG00000006698	B-cell CLL/lymphoma 9	2.972	ENSG00000116128	BCL9	-0.111958	3.07406	0.849384
BID	ENSSSCG00000000769	BH3 interacting domain death agonist	2.407	ENSG00000015475	BID	0.149905	3.81811	0.879102
BPIFC	ENSSSCG00000000157	BPI fold containing family C	2.15	ENSG00000184459	BPIFC	0.0695963	4.43091	0.962618
BRPF1	ENSSSCG00000011548	bromodomain and PHD finger containing 1	2.319	ENSG00000156983	BRPF1	0.226413	4.89749	0.800694
BRWD3	ENSSSCG00000025156	bromodomain and WD repeat domain containing 3	7.104	ENSG00000165288	BRWD3	0.189222	2.92127	0.838262
BTBD3	ENSSSCG00000020853	BTB domain containing 3	-3.193	ENSG00000132640	BTBD3	0.0461051	4.12836	0.986919
BTBD9	ENSSSCG00000037507	BTB domain containing 9	-2.381	ENSG00000183826	BTBD9	0.354403	4.35474	0.676563
C1QC	ENSSSCG00000038706	complement C1q C chain	2.297	ENSG00000159189	C1QC	0.0915581	5.98406	0.938699
C1QTNF6	ENSSSCG00000030325	C1q and tumor necrosis factor related protein 6	-2.651	ENSG00000133466	C1QTNF6	0.838594	4.53728	0.304349
C3	ENSSSCG00000013551	complement C3	11.05	ENSG00000125730	C3	-1.0821	6.82228	0.134017
C5	ENSSSCG00000005512	complement C5	-2.16	ENSG00000106804	C5	-0.758256	0.860763	0.294708
C9	ENSSSCG00000016856	complement C9	-2.248	ENSG00000113600	C9	-1.15283	-2.82729	0.175995
CA2	ENSSSCG00000006140	carbonic anhydrase 2	5.9	ENSG00000104267	CA2	2.74924	5.79394	0.00161487
CA3	ENSSSCG00000006141	carbonic anhydrase 3	5.827	ENSG00000164879	CA3	-1.64329	0.271025	0.0275758
CALHM2	ENSSSCG00000010600	calcium homeostasis modulator 2	-2.67	ENSG00000138172	CALHM2	-1.32182	4.57054	0.0686289
CAMK4	ENSSSCG00000037019	calcium/calmodulin dependent protein kinase IV	3	ENSG00000152495	CAMK4	-0.36603	-0.328087	0.638986
CAPN1	ENSSSCG00000012999	calpain 1	3.15	ENSG00000014216	CAPN1	0.679883	8.63013	0.405308
CARS2	ENSSSCG00000031757	cysteinyl-tRNA synthetase 2, mitochondrial (putative)	-2.703	ENSG00000134905	CARS2	-0.184654	5.73637	0.773414
CBR1	ENSSSCG00000031111	carbonyl reductase 1	2.269	ENSG00000159228	CBR1	0.377021	6.39884	0.654782
CBX4	ENSSSCG00000017160	chromobox 4	2.122	ENSG00000141582	CBX4	0.504412	6.0765	0.541708
CCDC88C	ENSSSCG00000002440	coiled-coil domain containing 88C	2.26	ENSG00000015133	CCDC88C	1.02342	4.88765	0.209551
CCDC93	ENSSSCG00000015714	coiled-coil domain containing 93	2.921	ENSG00000125633	CCDC93	-0.393226	3.82981	0.572148
CCL17	ENSSSCG00000023852	C-C motif chemokine ligand 17	2.803	ENSG00000102970	CCL17	3.6151	3.83481	8.08e-05
CCL22	ENSSSCG00000002821	C-C motif chemokine ligand 22	4.848	ENSG00000102962	CCL22	2.04999	4.29977	0.0152824
CCL3L1	ENSSSCG00000017700	C-C motif chemokine ligand 3 like 1	2.093	ENSG00000276085	CCL3L3	4.62145	-0.0534879	2.24e-05
CCL3L1	ENSSSCG00000017700	C-C motif chemokine ligand 3 like 1	2.093	ENSG00000276085	CCL3L1	4.62145	-0.0534879	2.24e-05
CCL3L1	ENSSSCG00000017700	C-C motif chemokine ligand 3 like 1	2.093	ENSG00000277632	CCL3	2.1866	-2.38892	0.0542921
CCL3L1	ENSSSCG00000017700	C-C motif chemokine ligand 3 like 1	2.093	ENSG00000275385	CCL18	3.837	6.11867	3.26e-05
CCL8	ENSSSCG00000040648	C-C motif chemokine ligand 8	3.905	ENSG00000108700	CCL8	0.282093	-1.88422	0.778854
CCNG1	ENSSSCG00000017024	cyclin G1	2.4	ENSG00000113328	CCNG1	-0.732724	3.5707	0.307063
CCR2	ENSSSCG00000024311	C-C motif chemokine receptor 2	2.25	ENSG00000121807	CCR2	-1.69806	0.982041	0.0226689
CCR7	ENSSSCG00000017466	C-C motif chemokine receptor 7	20	ENSG00000126353	CCR7	1.96901	1.50725	0.0201249
CCRL2	ENSSSCG00000023557	C-C motif chemokine receptor like 2	4.372	ENSG00000121797	CCRL2	0.30103	-0.288623	0.737933
CD14	ENSSSCG00000014369	CD14 molecule	2.303	ENSG00000170458	CD14	0.291223	5.57195	0.736301
CD163	ENSSSCG00000033146	CD163 molecule	2.421	ENSG00000177575	CD163	-1.00149	3.80842	0.16598
CD2	ENSSSCG00000006736	CD2 molecule	5.273	ENSG00000116824	CD2	0.528939	1.62702	0.52353
CD247	ENSSSCG00000006309	CD247 molecule	2.595	ENSG00000198821	CD247	0.257699	1.54069	0.773668
CD274	ENSSSCG00000005211	CD274 molecule	8.054	ENSG00000120217	CD274	0.736494	0.22696	0.367372
CD36	ENSSSCG00000015405	CD36 molecule	5.337	ENSG00000135218	CD36	1.64757	6.09895	0.0468676
CD3D	ENSSSCG00000015093	CD3d molecule	9.504	ENSG00000167286	CD3D	0.246726	1.97525	0.785722
CD3E	ENSSSCG00000040140	CD3e molecule	4.14	ENSG00000198851	CD3E	0.0171955	2.59591	1
CD3G	ENSSSCG00000015094	CD3g molecule	6.48	ENSG00000160654	CD3G	-0.461617	0.0425661	0.538565
CD4	ENSSSCG00000000687	CD4 molecule	3.5	ENSG00000010610	CD4	0.0960926	4.70574	0.934085
CD40	ENSSSCG00000035078	CD40 molecule	2.37	ENSG00000101017	CD40	0.242581	3.53488	0.785658
CD48	ENSSSCG00000006379	CD48 molecule	4.605	ENSG00000117091	CD48	-0.273308	0.804361	0.698242
CD53	ENSSSCG00000006800	CD53 molecule	4.336	ENSG00000143119	CD53	-0.0467088	3.06754	0.919063
CD69	ENSSSCG00000000653	CD69 molecule	20.274	ENSG00000110848	CD69	-0.16936	0.0710866	0.822773
CD82	ENSSSCG00000029521	CD82 molecule	2.052	ENSG00000085117	CD82	-0.10063	7.19336	0.859977
CD84	ENSSSCG00000006381	CD84 molecule	5.252	ENSG00000066294	CD84	-0.91099	1.3258	0.21425
CD8A	ENSSSCG00000008217	CD8a molecule	3.34	ENSG00000153563	CD8A	-2.24805	1.60595	0.00256105
CD9	ENSSSCG00000022230	CD9 molecule	6.212	ENSG00000010278	CD9	0.200683	8.52977	0.826283
CD96	ENSSSCG00000023993	CD96 molecule	4.786	ENSG00000153283	CD96	-0.859759	0.934725	0.243686
CDH1	ENSSSCG00000025652	cadherin 1	2.045	ENSG00000039068	CDH1	0.415515	7.07183	0.619288
CDHR1	ENSSSCG00000010348	cadherin related family member 1	5.603	ENSG00000148600	CDHR1	0.0687192	8.5041	0.962657
CDKN1A	ENSSSCG00000001565	cyclin dependent kinase inhibitor 1A	8.947	ENSG00000124762	CDKN1A	1.37372	7.64491	0.0943706
CDKN3	ENSSSCG00000005047	cyclin dependent kinase inhibitor 3	2.332	ENSG00000100526	CDKN3	1.71682	1.7313	0.0427528
CDO1	ENSSSCG00000014219	cysteine dioxygenase type 1	-2.443	ENSG00000129596	CDO1	-1.46508	0.20056	0.0546137
CEBPB	ENSSSCG00000034207	CCAAT/enhancer binding protein beta	2.299	ENSG00000172216	CEBPB	0.201279	8.85211	0.825689
CEP170	ENSSSCG00000030502	centrosomal protein 170	2.035	ENSG00000143702	CEP170	-0.570012	2.13832	0.425915
CEP95	ENSSSCG00000028925	centrosomal protein 95	2.162	ENSG00000258890	CEP95	0.336267	3.80217	0.694676
CERS3	ENSSSCG00000004819	ceramide synthase 3	2.83	ENSG00000154227	CERS3	0.636286	6.2199	0.437325
CERS4	ENSSSCG00000013595	ceramide synthase 4	2.362	ENSG00000090661	CERS4	0.647849	7.72632	0.428504
CFAP43	ENSSSCG00000010609	cilia and flagella associated protein 43	-2.018	ENSG00000197748	CFAP43	1.09643	-1.29124	0.22482
CFP	ENSSSCG00000012278	complement factor properdin	2.66	ENSG00000126759	CFP	0.142998	0.0863353	0.902934
CGA	ENSSSCG00000025434	glycoprotein hormones, alpha polypeptide	27.42	ENSG00000135346	CGA	-3.13175	-2.50617	0.00219435
CH25H	ENSSSCG00000010449	cholesterol 25-hydroxylase	2.367	ENSG00000138135	CH25H	0.960425	0.211653	0.254872
CHAC2	ENSSSCG00000037577	ChaC cation transport regulator homolog 2	2.076	ENSG00000143942	CHAC2	1.14657	0.160857	0.17667
CHEK1	ENSSSCG00000015215	checkpoint kinase 1	-2.465	ENSG00000149554	CHEK1	0.228342	2.51621	0.801833
CHIA	ENSSSCG00000023706	chitinase, acidic	2.68	ENSG00000134216	CHIA	0.652877	-2.9048	0.716791
CHL1	ENSSSCG00000011524	cell adhesion molecule L1 like	5.536	ENSG00000134121	CHL1	-0.260822	3.87375	0.698038
CHODL	ENSSSCG00000012018	chondrolectin	2.105	ENSG00000154645	CHODL	0.259831	0.455231	0.778893
CHPF	ENSSSCG00000021610	chondroitin polymerizing factor	2.093	ENSG00000123989	CHPF	0.218665	7.30215	0.808175
CHRNA1	ENSSSCG00000015969	cholinergic receptor nicotinic alpha 1 subunit	4.542	ENSG00000138435	CHRNA1	4.34326	-3.34243	0.0436129
CHSY1	ENSSSCG00000004825	chondroitin sulfate synthase 1	4.36	ENSG00000131873	CHSY1	-0.318199	4.09451	0.642179
CIPC	ENSSSCG00000029760	CLOCK interacting pacemaker	2.536	ENSG00000198894	CIPC	-0.475357	3.33803	0.500046
CITED2	ENSSSCG00000004142	Cbp/p300 interacting transactivator with Glu/Asp rich carboxy-terminal domain 2	2.046	ENSG00000164442	CITED2	-0.0589048	6.85019	0.9036
CKAP2L	ENSSSCG00000008089	cytoskeleton associated protein 2 like	3.654	ENSG00000169607	CKAP2L	1.34974	0.452827	0.114758
CKM	ENSSSCG00000036132	creatine kinase, M-type	7.689	ENSG00000104879	CKM	-0.0349537	-0.886549	0.941455
CLCN6	ENSSSCG00000003429	chloride voltage-gated channel 6	-2.243	ENSG00000011021	CLCN6	-0.215984	3.74195	0.742691
CLDN19	ENSSSCG00000034921	claudin 19	-2.113	ENSG00000164007	CLDN19	-0.474706	-0.839696	0.539847
CLDN4	ENSSSCG00000007718	claudin 4	2.23	ENSG00000189143	CLDN4	-0.0283631	8.24891	0.935539
CLDN5	ENSSSCG00000041667	claudin 5	2.239	ENSG00000184113	CLDN5	-1.17161	6.9242	0.105269
CLEC7A	ENSSSCG00000000648	C-type lectin domain family 7 member A	9.194	ENSG00000172243	CLEC7A	2.12197	2.88044	0.0125797
CNPPD1	ENSSSCG00000016206	cyclin Pas1/PHO80 domain containing 1	2.018	ENSG00000115649	CNPPD1	0.212874	6.65048	0.814146
CNTD1	ENSSSCG00000040866	cyclin N-terminal domain containing 1	-2.144	ENSG00000176563	CNTD1	0.455241	-0.747108	0.629603
COASY	ENSSSCG00000017398	Coenzyme A synthase	2.039	ENSG00000068120	COASY	0.25981	6.52755	0.76729
COL5A2	ENSSSCG00000016035	collagen type V alpha 2 chain	-2.157	ENSG00000204262	COL5A2	-0.277361	5.57718	0.680865
COL6A3	ENSSSCG00000027331	collagen type VI alpha 3 chain	-2.515	ENSG00000163359	COL6A3	0.127748	7.3378	0.901116
COLEC12	ENSSSCG00000040397	collectin subfamily member 12	-2.125	ENSG00000158270	COLEC12	-1.54213	3.86247	0.0343796
COX10	ENSSSCG00000018023	COX10, heme A:farnesyltransferase cytochrome c oxidase assembly factor	2.355	ENSG00000006695	COX10	0.249592	2.96964	0.779987
COX20	ENSSSCG00000039618	COX20, cytochrome c oxidase assembly factor	-3.158	ENSG00000203667	COX20	-0.210178	-1.14939	0.778092
CPQ	ENSSSCG00000006087	carboxypeptidase Q	2.263	ENSG00000104324	CPQ	-1.12159	4.06683	0.121385
CREM	ENSSSCG00000011106	cAMP responsive element modulator	-3.678	ENSG00000095794	CREM	-0.00410585	2.86656	0.965307
CRIM1	ENSSSCG00000008504	cysteine rich transmembrane BMP regulator 1	2.746	ENSG00000150938	CRIM1	-1.92619	4.84624	0.0084982
CRP	ENSSSCG00000006403	C-reactive protein	-3.412	ENSG00000132693	CRP	4.32352	-3.34372	0.0436129
CSF1	ENSSSCG00000037449	colony stimulating factor 1	2.493	ENSG00000184371	CSF1	-0.222259	4.83744	0.736163
CSF2	ENSSSCG00000023737	colony stimulating factor 2	23.135	ENSG00000164400	CSF2	0.864711	-2.85309	0.49995
CSN3	ENSSSCG00000009267	casein kappa	3.13	ENSG00000171209	CSN3	3.09522	-3.76332	0.369143
CSPP1	ENSSSCG00000006202	centrosome and spindle pole associated protein 1	-2.436	ENSG00000104218	CSPP1	-0.0431057	1.69652	0.927109
CSRNP3	ENSSSCG00000015906	cysteine and serine rich nuclear protein 3	-2.823	ENSG00000178662	CSRNP3	-0.900345	0.23797	0.224917
CST7	ENSSSCG00000007131	cystatin F	3.187	ENSG00000077984	CST7	1.23802	2.54455	0.131991
CSTB	ENSSSCG00000027357	cystatin B	2.062	ENSG00000160213	CSTB	1.39272	8.05337	0.090078
CTSB	ENSSSCG00000023666	cathepsin B	2.124	ENSG00000164733	CTSB	0.529549	8.76802	0.520536
CTSD	ENSSSCG00000040793	cathepsin D	2.793	ENSG00000117984	CTSD	0.215587	9.20959	0.811238
CTSD	ENSSSCG00000040793	cathepsin D	2.793	ENSG00000250644		1.54788	-0.0175815	0.0837103
CTSS	ENSSSCG00000006648	cathepsin S	3.228	ENSG00000163131	CTSS	-0.614208	4.13883	0.38864
CTSV	ENSSSCG00000011171	cathepsin V	2.085	ENSG00000136943	CTSV	-0.952509	5.70449	0.186016
CTSZ	ENSSSCG00000007522	cathepsin Z	3.005	ENSG00000101160	CTSZ	-0.363372	7.50276	0.598315
CTTNBP2	ENSSSCG00000016625	cortactin binding protein 2	-2.212	ENSG00000077063	CTTNBP2	-0.220966	0.875187	0.743523
CUBN	ENSSSCG00000011030	cubilin	3.37	ENSG00000107611	CUBN	-0.400937	0.320284	0.579349
CUL2	ENSSSCG00000011104	cullin 2	-2.64	ENSG00000108094	CUL2	-0.0899425	3.61461	0.872129
CXCL8	ENSSSCG00000008953	C-X-C motif chemokine ligand 8	378.46	ENSG00000169429	CXCL8	8.58792	4.67347	4.33e-13
CXCR4	ENSSSCG00000039416	C-X-C motif chemokine receptor 4	-3.414	ENSG00000121966	CXCR4	0.480195	2.31944	0.563425
CXCR6	ENSSSCG00000011318	C-X-C motif chemokine receptor 6	18.493	ENSG00000172215	CXCR6	1.20576	-0.268883	0.152687
CYB5A	ENSSSCG00000004875	cytochrome b5 type A	2.003	ENSG00000166347	CYB5A	-0.528375	5.39627	0.454299
CYB5D2	ENSSSCG00000017876	cytochrome b5 domain containing 2	13.339	ENSG00000167740	CYB5D2	0.0431232	4.29981	0.989944
CYTH4	ENSSSCG00000000130	cytohesin 4	3.461	ENSG00000100055	CYTH4	0.312067	4.09849	0.716298
DCBLD1	ENSSSCG00000004254	discoidin, CUB and LCCL domain containing 1	2.131	ENSG00000164465	DCBLD1	-0.0858278	2.62265	0.878683
DCDC2	ENSSSCG00000001085	doublecortin domain containing 2	3.045	ENSG00000146038	DCDC2	-1.76959	-2.87254	0.0691721
DCN	ENSSSCG00000000915	decorin	2.479	ENSG00000011465	DCN	-2.50239	9.35269	0.000714307
DCST2	ENSSSCG00000046610	DC-STAMP domain containing 2	2.132	ENSG00000163354	DCST2	-0.242757	3.43855	0.715537
DCX	ENSSSCG00000012585	doublecortin	-2.995	ENSG00000077279	DCX	-1.63102	-2.57207	0.112867
DDC	ENSSSCG00000022009	dopa decarboxylase	4.836	ENSG00000132437	DDC	0.305393	-1.7707	0.777676
DDHD2	ENSSSCG00000015818	DDHD domain containing 2	-2.155	ENSG00000085788	DDHD2	-0.579881	3.78587	0.414573
DENND1A	ENSSSCG00000005585	DENN domain containing 1A	5.79	ENSG00000119522	DENND1A	-0.280437	4.20329	0.678569
DENND2D	ENSSSCG00000025704	DENN domain containing 2D	2.057	ENSG00000162777	DENND2D	0.548044	4.47028	0.5067
DEPTOR	ENSSSCG00000049630	DEP domain containing MTOR interacting protein	2.306	ENSG00000155792	DEPTOR	-0.937343	2.5879	0.19518
DERL1	ENSSSCG00000033690	derlin 1	2.119	ENSG00000136986	DERL1	0.115935	4.48447	0.914062
DERL3	ENSSSCG00000039626	derlin 3	2.378	ENSG00000099958	DERL3	-1.26918	-1.4592	0.113779
DESI1	ENSSSCG00000034265	desumoylating isopeptidase 1	2.925	ENSG00000100418	DESI1	0.25187	5.22632	0.775484
DESI2	ENSSSCG00000010876	desumoylating isopeptidase 2	2.313	ENSG00000121644	DESI2	-0.122782	3.9203	0.83808
DHX30	ENSSSCG00000011342	DExH-box helicase 30	2.209	ENSG00000132153	DHX30	0.0370513	6.73374	0.995931
DHX32	ENSSSCG00000010744	DEAH-box helicase 32 (putative)	2.033	ENSG00000089876	DHX32	0.200691	4.3473	0.827242
DHX8	ENSSSCG00000017378	DEAH-box helicase 8	5.666	ENSG00000067596	DHX8	0.158415	4.78973	0.870133
DLD	ENSSSCG00000015443	dihydrolipoamide dehydrogenase	-2	ENSG00000091140	DLD	-0.410021	4.71187	0.556208
DLX3	ENSSSCG00000017589	distal-less homeobox 3	-2.722	ENSG00000064195	DLX3	0.266238	5.61336	0.761081
DNAJB1	ENSSSCG00000013784	DnaJ heat shock protein family (Hsp40) member B1	2.665	ENSG00000132002	DNAJB1	0.832319	7.33582	0.306879
DNAJC12	ENSSSCG00000035600	DnaJ heat shock protein family (Hsp40) member C12	3.329	ENSG00000108176	DNAJC12	-1.11285	-1.99509	0.166784
DNMBP	ENSSSCG00000010544	dynamin binding protein	2.447	ENSG00000107554	DNMBP	-0.435949	3.85989	0.533493
DOCK9	ENSSSCG00000022112	dedicator of cytokinesis 9	-2.113	ENSG00000088387	DOCK9	-0.0964328	5.57453	0.864521
DOK2	ENSSSCG00000009612	docking protein 2	2.646	ENSG00000147443	DOK2	0.417818	5.01019	0.617212
DPP4	ENSSSCG00000015894	dipeptidyl peptidase 4	2.035	ENSG00000197635	DPP4	-0.0947147	3.89569	0.867442
DPP8	ENSSSCG00000004934	dipeptidyl peptidase 8	2.093	ENSG00000074603	DPP8	-0.315427	3.79065	0.645049
DPPA5	ENSSSCG00000004283	developmental pluripotency associated 5	-3.275	ENSG00000203909	DPPA5	2.4874	-3.01119	0.0453777
DPY19L4	ENSSSCG00000006098	dpy-19 like 4 (C. elegans)	-2.481	ENSG00000156162	DPY19L4	-0.864764	2.69201	0.230977
DR1	ENSSSCG00000028310	down-regulator of transcription 1	2.503	ENSG00000117505	DR1	-0.00819938	5.54962	0.957014
DRAM2	ENSSSCG00000026922	DNA damage regulated autophagy modulator 2	2.193	ENSG00000156171	DRAM2	-0.213187	3.641	0.745988
DRG1	ENSSSCG00000010029	developmentally regulated GTP binding protein 1	2.2	ENSG00000185721	DRG1	-0.0128579	4.97099	0.952153
DSP	ENSSSCG00000001025	desmoplakin	2.016	ENSG00000096696	DSP	0.810597	10.4626	0.319656
DST	ENSSSCG00000001499	dystonin	2.187	ENSG00000151914	DST	0.539967	6.98372	0.512081
DUOX1	ENSSSCG00000004675	dual oxidase 1	3.267	ENSG00000137857	DUOX1	1.31867	8.36582	0.107756
DUOX2	ENSSSCG00000004678	dual oxidase 2	3.151	ENSG00000140279	DUOX2	1.7299	3.60489	0.0381767
DUOXA1	ENSSSCG00000004677	dual oxidase maturation factor 1	5.492	ENSG00000140254	DUOXA1	1.2337	6.65415	0.131727
DUOXA2	ENSSSCG00000004676	dual oxidase maturation factor 2	5.16	ENSG00000140274	DUOXA2	1.12874	0.52951	0.185527
DYNLL1	ENSSSCG00000009904	dynein light chain LC8-type 1	-2.544	ENSG00000088986	DYNLL1	0.832358	8.45325	0.306808
EFNA1	ENSSSCG00000006530	ephrin A1	2.052	ENSG00000169242	EFNA1	-0.181368	5.98387	0.776819
EGLN3	ENSSSCG00000001963	egl-9 family hypoxia inducible factor 3	6.085	ENSG00000129521	EGLN3	0.539958	6.56128	0.512187
EHF	ENSSSCG00000013300	ETS homologous factor	6.574	ENSG00000135373	EHF	0.255965	4.59512	0.771185
EIF3E	ENSSSCG00000006033	eukaryotic translation initiation factor 3 subunit E	-2.002	ENSG00000104408	EIF3E	-0.432713	7.1462	0.535289
EIF4A1	ENSSSCG00000017957	eukaryotic translation initiation factor 4A1	2.236	ENSG00000161960	EIF4A1	1.21936	1.76395	0.140192
EIF4ENIF1	ENSSSCG00000010030	eukaryotic translation initiation factor 4E nuclear import factor 1	-2.985	ENSG00000184708	EIF4ENIF1	0.169277	3.75939	0.859666
ELOVL1	ENSSSCG00000035238	ELOVL fatty acid elongase 1	2.013	ENSG00000066322	ELOVL1	-0.0516499	8.00793	0.911081
EMP1	ENSSSCG00000036723	epithelial membrane protein 1	-5.452	ENSG00000134531	EMP1	-0.0200905	7.48593	0.944294
ENO3	ENSSSCG00000017904	enolase 3	3.063	ENSG00000108515	ENO3	1.03435	3.10869	0.206964
ENTPD3	ENSSSCG00000025783	ectonucleoside triphosphate diphosphohydrolase 3	2.471	ENSG00000168032	ENTPD3	0.530519	2.1047	0.52228
EOGT	ENSSSCG00000011504	EGF domain specific O-linked N-acetylglucosamine transferase	7.382	ENSG00000163378	EOGT	0.410134	2.86319	0.625683
EPCAM	ENSSSCG00000008429	epithelial cell adhesion molecule	3.067	ENSG00000119888	EPCAM	-2.33673	2.83685	0.00163437
EPHA1	ENSSSCG00000016459	EPH receptor A1	2.445	ENSG00000146904	EPHA1	0.847458	6.38195	0.298366
EPHA2	ENSSSCG00000003471	EPH receptor A2	2.401	ENSG00000142627	EPHA2	1.24867	6.76652	0.127084
EPHX2	ENSSSCG00000009666	epoxide hydrolase 2	2.807	ENSG00000120915	EPHX2	-0.341097	4.92847	0.619533
EPHX3	ENSSSCG00000028144	epoxide hydrolase 3	2.422	ENSG00000105131	EPHX3	0.857214	7.16707	0.292654
EPOR	ENSSSCG00000013618	erythropoietin receptor	3.596	ENSG00000187266	EPOR	-0.267012	1.92911	0.695537
EPS15	ENSSSCG00000003872	epidermal growth factor receptor pathway substrate 15	2.14	ENSG00000085832	EPS15	-0.343266	4.42141	0.617934
ERMP1	ENSSSCG00000005207	endoplasmic reticulum metallopeptidase 1	2.185	ENSG00000099219	ERMP1	-0.442764	3.71487	0.527406
ERP27	ENSSSCG00000000605	endoplasmic reticulum protein 27	3.056	ENSG00000139055	ERP27	-0.415503	0.657721	0.576212
ESR1	ENSSSCG00000025777	estrogen receptor 1	-2.017	ENSG00000091831	ESR1	-0.611756	0.865224	0.400925
ESRP1	ENSSSCG00000006099	epithelial splicing regulatory protein 1	5.837	ENSG00000104413	ESRP1	0.391937	6.16104	0.641031
ETFB	ENSSSCG00000003229	electron transfer flavoprotein beta subunit	2.32	ENSG00000105379	ETFB	-0.331042	6.06344	0.628821
EXOSC3	ENSSSCG00000005355	exosome component 3	2.191	ENSG00000107371	EXOSC3	0.245177	2.32971	0.782555
EYA3	ENSSSCG00000003580	EYA transcriptional coactivator and phosphatase 3	2.325	ENSG00000158161	EYA3	-0.168376	3.45007	0.790834
FABP4	ENSSSCG00000040681	fatty acid binding protein 4	-3.808	ENSG00000170323	FABP4	-0.575161	4.09719	0.41865
FABP5	ENSSSCG00000006153	fatty acid binding protein 5	2.366	ENSG00000164687	FABP5	1.84474	9.29585	0.0272205
FADD	ENSSSCG00000030888	Fas associated via death domain	3.123	ENSG00000168040	FADD	-0.41914	2.78521	0.550401
FADS6	ENSSSCG00000017226	fatty acid desaturase 6	2.664	ENSG00000172782	FADS6	0.135039	4.44652	0.894774
FAM110B	ENSSSCG00000006240	family with sequence similarity 110 member B	-2.21	ENSG00000169122	FAM110B	-0.628855	2.14259	0.383405
FAM124B	ENSSSCG00000021852	family with sequence similarity 124 member B	-3.523	ENSG00000124019	FAM124B	-0.757338	0.978406	0.30247
FAM161B	ENSSSCG00000002353	family with sequence similarity 161 member B	-2.204	ENSG00000156050	FAM161B	-1.4857	0.619878	0.0453792
FAM78B	ENSSSCG00000006321	family with sequence similarity 78 member B	3.698	ENSG00000188859	FAM78B	-1.07115	1.69643	0.143168
FAM83A	ENSSSCG00000005986	family with sequence similarity 83 member A	2.117	ENSG00000147689	FAM83A	2.38905	4.68952	0.00540595
FAM83F	ENSSSCG00000000079	family with sequence similarity 83 member F	2.268	ENSG00000133477	FAM83F	0.623138	6.66872	0.447007
FARP2	ENSSSCG00000016368	FERM, ARH/RhoGEF and pleckstrin domain protein 2	2.901	ENSG00000006607	FARP2	0.167918	4.03569	0.860822
FBLIM1	ENSSSCG00000003465	filamin binding LIM protein 1	4.378	ENSG00000162458	FBLIM1	1.14081	5.73926	0.162466
FBP1	ENSSSCG00000031174	fructose-bisphosphatase 1	3.285	ENSG00000165140	FBP1	-0.491933	1.56488	0.496008
FBXO32	ENSSSCG00000005981	F-box protein 32	2.009	ENSG00000156804	FBXO32	-0.867802	3.54381	0.228545
FCER1A	ENSSSCG00000006413	Fc fragment of IgE receptor Ia	3.81	ENSG00000179639	FCER1A	-0.52093	4.51734	0.461232
FEZ2	ENSSSCG00000008503	fasciculation and elongation protein zeta 2	-2.149	ENSG00000171055	FEZ2	-0.949617	3.79825	0.188262
FFAR2	ENSSSCG00000032438	free fatty acid receptor 2	5.844	ENSG00000126262	FFAR2	-0.11858	0.830248	0.854123
FGF16	ENSSSCG00000022833	fibroblast growth factor 16	5.583	ENSG00000196468	FGF16	-2.07072	-2.33388	0.032538
FGFR1	ENSSSCG00000015815	fibroblast growth factor receptor 1	-2.639	ENSG00000077782	FGFR1	-1.56591	5.70392	0.0314291
FGL2	ENSSSCG00000015413	fibrinogen like 2	2.225	ENSG00000127951	FGL2	-1.22532	5.26764	0.0907984
FHL1	ENSSSCG00000012699	four and a half LIM domains 1	3.255	ENSG00000022267	FHL1	-1.59305	5.13044	0.0287263
FITM2	ENSSSCG00000037912	fat storage inducing transmembrane protein 2	-2.719	ENSG00000197296	FITM2	-0.447146	3.34826	0.523974
FKBP4	ENSSSCG00000000743	FK506 binding protein 4	3.009	ENSG00000004478	FKBP4	0.130722	6.49694	0.898213
FLAD1	ENSSSCG00000006538	flavin adenine dinucleotide synthetase 1	2.116	ENSG00000160688	FLAD1	0.300517	5.53252	0.727665
FOLR1	ENSSSCG00000022236	folate receptor 1	2.689	ENSG00000110195	FOLR1	-2.22531	1.04861	0.00310629
FOXF1	ENSSSCG00000038460	forkhead box F1	-3.016	ENSG00000103241	FOXF1	0.0796964	0.119269	0.955444
FOXP3	ENSSSCG00000012300	forkhead box P3	2.891	ENSG00000049768	FOXP3	1.22276	2.03948	0.138077
FRMPD1	ENSSSCG00000005352	FERM and PDZ domain containing 1	2.547	ENSG00000070601	FRMPD1	-0.168535	4.02201	0.789938
FSD1	ENSSSCG00000013505	fibronectin type III and SPRY domain containing 1	9.659	ENSG00000105255	FSD1	0.654791	-0.661946	0.492632
FUT2	ENSSSCG00000003145	fucosyltransferase 2	-2.352	ENSG00000176920	FUT2	1.18964	4.09602	0.146375
FXR2	ENSSSCG00000017953	FMR1 autosomal homolog 2	2.517	ENSG00000129245	FXR2	-0.137451	5.18915	0.822114
FZD6	ENSSSCG00000006052	frizzled class receptor 6	2.009	ENSG00000164930	FZD6	-0.601182	4.02054	0.397982
FZR1	ENSSSCG00000013481	fizzy and cell division cycle 20 related 1	2.346	ENSG00000105325	FZR1	0.275901	6.79698	0.75133
GABRA5	ENSSSCG00000004827	gamma-aminobutyric acid type A receptor alpha5 subunit	-3.99	ENSG00000186297	GABRA5	3.76936	-0.044138	0.000344134
GAD2	ENSSSCG00000011060	glutamate decarboxylase 2	-3.058	ENSG00000136750	GAD2	1.53546	-4.0176	1
GAL	ENSSSCG00000012883	galanin and GMAP prepropeptide	34.989	ENSG00000069482	GAL	-4.32846	5.08399	3.33e-08
GBF1	ENSSSCG00000010579	golgi brefeldin A resistant guanine nucleotide exchange factor 1	2.434	ENSG00000107862	GBF1	0.434991	6.09021	0.602022
GCNT1	ENSSSCG00000005277	glucosaminyl (N-acetyl) transferase 1, core 2	2.74	ENSG00000187210	GCNT1	-0.881846	1.50974	0.225828
GCSH	ENSSSCG00000040203	glycine cleavage system protein H	2.212	ENSG00000140905	GCSH	-0.834965	-1.13292	0.285201
GDF15	ENSSSCG00000034260	growth differentiation factor 15	2.422	ENSG00000130513	GDF15	-0.765469	-0.259387	0.310893
GFM1	ENSSSCG00000025651	G elongation factor mitochondrial 1	2.097	ENSG00000168827	GFM1	-0.411818	3.6741	0.555566
GIMAP8	ENSSSCG00000016452	GTPase, IMAP family member 8	2.343	ENSG00000171115	GIMAP8	-1.91129	2.59089	0.00942819
GINS4	ENSSSCG00000037513	GINS complex subunit 4	2.329	ENSG00000147536	GINS4	1.29425	0.502835	0.120534
GIT2	ENSSSCG00000009925	GIT ArfGAP 2	2.195	ENSG00000139436	GIT2	-0.307343	2.10231	0.654981
GJA1	ENSSSCG00000004241	gap junction protein alpha 1	2.549	ENSG00000152661	GJA1	0.503264	8.52143	0.542481
GLDN	ENSSSCG00000004632	gliomedin	-3.082	ENSG00000186417	GLDN	-1.88519	2.68655	0.0103885
GLRX3	ENSSSCG00000010759	glutaredoxin 3	-3.127	ENSG00000108010	GLRX3	0.54611	5.44975	0.507614
GLTP	ENSSSCG00000039012	glycolipid transfer protein	2.034	ENSG00000139433	GLTP	0.651168	8.45135	0.425977
GM2A	ENSSSCG00000017087	GM2 ganglioside activator	2.191	ENSG00000196743	GM2A	0.629926	6.97482	0.441862
GOLIM4	ENSSSCG00000011741	golgi integral membrane protein 4	2.324	ENSG00000173905	GOLIM4	-1.0949	3.64564	0.130401
GP2	ENSSSCG00000007861	glycoprotein 2	3.711	ENSG00000169347	GP2	0.914256	-3.27231	0.373358
GPAT3	ENSSSCG00000009233	glycerol-3-phosphate acyltransferase 3	-2.056	ENSG00000138678	GPAT3	-0.64036	1.3929	0.374611
GPD1	ENSSSCG00000000214	glycerol-3-phosphate dehydrogenase 1	3.784	ENSG00000167588	GPD1	-2.53845	3.22019	0.00064843
GPI	ENSSSCG00000002873	glucose-6-phosphate isomerase	2.39	ENSG00000105220	GPI	0.44861	7.28383	0.589747
GPM6B	ENSSSCG00000012126	glycoprotein M6B	-2.17	ENSG00000046653	GPM6B	-0.578433	3.18432	0.416641
GPNMB	ENSSSCG00000032241	glycoprotein nmb	2.319	ENSG00000136235	GPNMB	-0.268901	7.62591	0.68883
GPR39	ENSSSCG00000015707	G protein-coupled receptor 39	-2.103	ENSG00000183840	GPR39	-0.449107	-1.88619	0.628334
GPR68	ENSSSCG00000034114	G protein-coupled receptor 68	3.579	ENSG00000119714	GPR68	1.0791	5.31105	0.185951
GPSM3	ENSSSCG00000001439	G-protein signaling modulator 3	2.894	ENSG00000213654	GPSM3	0.0451042	3.87942	0.98754
GPT2	ENSSSCG00000002847	glutamic--pyruvic transaminase 2	2.767	ENSG00000166123	GPT2	0.795907	6.83176	0.328756
GPX3	ENSSSCG00000036438	glutathione peroxidase 3	5.774	ENSG00000211445	GPX3	0.456426	6.46859	0.583035
GRAP2	ENSSSCG00000000080	GRB2-related adaptor protein 2	6.06	ENSG00000100351	GRAP2	-0.143478	1.42441	0.827134
GRIA1	ENSSSCG00000022569	glutamate ionotropic receptor AMPA type subunit 1	2.033	ENSG00000155511	GRIA1	-2.12724	-1.17526	0.0103321
GSTZ1	ENSSSCG00000002396	glutathione S-transferase zeta 1	2.45	ENSG00000100577	GSTZ1	-0.0518213	5.23638	0.910979
HAL	ENSSSCG00000000892	histidine ammonia-lyase	2.158	ENSG00000084110	HAL	1.27255	6.79795	0.120275
HAS3	ENSSSCG00000049263	hyaluronan synthase 3	8.686	ENSG00000103044	HAS3	2.89709	4.44275	0.000999699
HDDC3	ENSSSCG00000001820	HD domain containing 3	2.107	ENSG00000184508	HDDC3	-0.430327	2.82716	0.539185
HEATR5B	ENSSSCG00000008498	HEAT repeat containing 5B	2.051	ENSG00000008869	HEATR5B	-0.701052	3.82073	0.327107
HECA	ENSSSCG00000004144	hdc homolog, cell cycle regulator	-2.208	ENSG00000112406	HECA	0.0603321	4.86256	0.971956
HES6	ENSSSCG00000016342	hes family bHLH transcription factor 6	2.36	ENSG00000144485	HES6	0.723336	4.47462	0.376443
HLA-DOB	ENSSSCG00000001459	major histocompatibility complex, class II, DO beta	2.259	ENSG00000241106	HLA-DOB	1.37713	0.798764	0.102666
HLA-DRA	ENSSSCG00000001453	major histocompatibility complex, class II, DR alpha	2.891	ENSG00000204287	HLA-DRA	-0.342933	8.49681	0.61741
HMOX1	ENSSSCG00000039745	heme oxygenase 1	3.132	ENSG00000100292	HMOX1	0.93075	6.32821	0.253271
HNRNPH3	ENSSSCG00000010238	heterogeneous nuclear ribonucleoprotein H3	-3.552	ENSG00000096746	HNRNPH3	-0.0258796	5.36103	0.938394
HOXA3	ENSSSCG00000016705	homeobox A3	-2.016	ENSG00000105997	HOXA3	-0.878703	0.65717	0.23203
HOXD10	ENSSSCG00000015981	homeobox D10	2.429	ENSG00000128710	HOXD10	-0.903986	0.753705	0.218976
HPSE	ENSSSCG00000009237	heparanase	4.94	ENSG00000173083	HPSE	1.15234	3.64525	0.159529
HR	ENSSSCG00000009616	HR, lysine demethylase and nuclear receptor corepressor	11.052	ENSG00000168453	HR	0.775202	9.81392	0.341499
HRH4	ENSSSCG00000003713	histamine receptor H4	6.486	ENSG00000134489	HRH4	-0.107479	-2.34768	0.964583
HSD17B7	ENSSSCG00000006337	hydroxysteroid 17-beta dehydrogenase 7	2.262	ENSG00000132196	HSD17B7	-0.279403	2.49004	0.680361
HSPA12A	ENSSSCG00000036758	heat shock protein family A (Hsp70) member 12A	-2.764	ENSG00000165868	HSPA12A	-0.403551	3.23462	0.563352
HSPA13	ENSSSCG00000012007	heat shock protein family A (Hsp70) member 13	5.863	ENSG00000155304	HSPA13	-1.02235	2.38025	0.159567
HSPE1	ENSSSCG00000016078	heat shock protein family E (Hsp10) member 1	2.082	ENSG00000115541	HSPE1	0.0523933	3.42913	0.981254
HYAL2	ENSSSCG00000011405	hyaluronoglucosaminidase 2	2.105	ENSG00000068001	HYAL2	-0.0123231	5.83527	0.952672
ICAM1	ENSSSCG00000013655	intercellular adhesion molecule 1	3.283	ENSG00000090339	ICAM1	0.0396135	3.04576	0.993026
ICAM2	ENSSSCG00000039909	intercellular adhesion molecule 2	2.115	ENSG00000178607	ERN1	-0.0307572	4.28158	0.9338
ICAM3	ENSSSCG00000013649	intercellular adhesion molecule 3	2.84	ENSG00000076662	ICAM3	-0.281291	-0.0890906	0.707779
ICE2	ENSSSCG00000004577	interactor of little elongation complex ELL subunit 2	-4.004	ENSG00000128915	ICE2	-0.498824	3.35673	0.480257
ICOS	ENSSSCG00000025042	inducible T-cell costimulator	10.73	ENSG00000163600	ICOS	1.14414	-0.987715	0.180527
ID1	ENSSSCG00000037016	inhibitor of DNA binding 1, HLH protein	2.121	ENSG00000125968	ID1	0.18441	6.52843	0.842972
IDH2	ENSSSCG00000001852	isocitrate dehydrogenase (NADP(+)) 2, mitochondrial	2.033	ENSG00000182054	IDH2	0.701726	7.33336	0.39012
IER3	ENSSSCG00000027607	immediate early response 3	2.385	ENSG00000137331	IER3	0.724166	5.51287	0.375079
IFI35	ENSSSCG00000029763	interferon induced protein 35	2.72	ENSG00000068079	IFI35	0.56728	4.99759	0.490753
IFIT5	ENSSSCG00000010454	interferon induced protein with tetratricopeptide repeats 5	-4.149	ENSG00000152778	IFIT5	-0.638056	2.10011	0.37467
IFNAR1	ENSSSCG00000033115	interferon alpha and beta receptor subunit 1	2.062	ENSG00000142166	IFNAR1	-0.608098	4.48611	0.392597
IGF1	ENSSSCG00000000857	insulin like growth factor 1	-2.638	ENSG00000017427	IGF1	-0.638529	-1.12969	0.449466
IL10RA	ENSSSCG00000015085	interleukin 10 receptor subunit alpha	2.27	ENSG00000110324	IL10RA	-0.104859	3.94695	0.857244
IL12RB1	ENSSSCG00000013894	interleukin 12 receptor subunit beta 1	2.918	ENSG00000096996	IL12RB1	0.199915	0.89337	0.833171
IL13	ENSSSCG00000014281	interleukin 13	2.055	ENSG00000169194	IL13	3.20331	0.496746	0.000675319
IL17RB	ENSSSCG00000037914	interleukin 17 receptor B	4.969	ENSG00000056736	IL17RB	0.497848	1.29831	0.552926
IL1A	ENSSSCG00000008090	interleukin 1 alpha	3.587	ENSG00000115008	IL1A	-0.45804	-0.760558	0.544338
IL1RL1	ENSSSCG00000032795	interleukin 1 receptor like 1	2.997	ENSG00000115602	IL1RL1	0.43979	0.240972	0.608671
IL2	ENSSSCG00000033267	interleukin 2	3.667	ENSG00000109471	IL2	-3.73935	-3.75035	0.0651055
IL20	ENSSSCG00000015654	interleukin 20	8.505	ENSG00000162891	IL20	4.14129	-1.13664	0.000190155
IL4	ENSSSCG00000014282	interleukin 4	4.794	ENSG00000113520	IL4	1.02974	-2.90553	0.561905
IL4I1	ENSSSCG00000003192	interleukin 4 induced 1	2.026	ENSG00000104951	IL4I1	2.6285	3.13947	0.00255729
IL4R	ENSSSCG00000007817	interleukin 4 receptor	2.666	ENSG00000077238	IL4R	1.48763	6.20039	0.0711064
IL5	ENSSSCG00000014278	interleukin 5	2.843	ENSG00000113525	IL5	4.74372	-3.14542	0.0169379
IL7R	ENSSSCG00000016832	interleukin 7 receptor	5.183	ENSG00000168685	IL7R	-1.14026	2.06299	0.118027
INSR	ENSSSCG00000013566	insulin receptor	-4.06	ENSG00000171105	INSR	-0.291837	4.10226	0.66743
INTS9	ENSSSCG00000009681	integrator complex subunit 9	2.369	ENSG00000104299	INTS9	0.19407	3.28262	0.834356
IRF1	ENSSSCG00000014277	interferon regulatory factor 1	2.26	ENSG00000125347	IRF1	0.911049	3.92404	0.263949
IRF5	ENSSSCG00000016573	interferon regulatory factor 5	2.303	ENSG00000128604	IRF5	-0.125159	4.15727	0.835366
IRF7	ENSSSCG00000012853	interferon regulatory factor 7	2.968	ENSG00000185507	IRF7	1.17625	6.73338	0.150089
ISG20L2	ENSSSCG00000006471	interferon stimulated exonuclease gene 20 like 2	2.647	ENSG00000143319	ISG20L2	0.237792	4.5987	0.789765
ITGA2B	ENSSSCG00000017357	integrin subunit alpha 2b	-3.521	ENSG00000186566	GPATCH8	-0.00812409	4.47408	0.957415
ITGB1	ENSSSCG00000011101	integrin subunit beta 1	-2.202	ENSG00000150093	ITGB1	-1.14247	6.10907	0.114026
ITGB7	ENSSSCG00000000257	integrin subunit beta 7	2.071	ENSG00000139626	ITGB7	0.18743	2.08756	0.840618
ITIH4	ENSSSCG00000011453	inter-alpha-trypsin inhibitor heavy chain family member 4	-3.08	ENSG00000055955	ITIH4	0.416928	-1.6156	0.749194
ITM2B	ENSSSCG00000009403	integral membrane protein 2B	2.074	ENSG00000136156	ITM2B	0.120059	8.77473	0.909076
ITPK1	ENSSSCG00000002457	inositol-tetrakisphosphate 1-kinase	2.074	ENSG00000100605	ITPK1	-0.0769053	5.78243	0.884941
IYD	ENSSSCG00000004093	iodotyrosine deiodinase	2.595	ENSG00000009765	IYD	-2.12999	-2.21246	0.016747
JAK3	ENSSSCG00000013888	Janus kinase 3	3.57	ENSG00000105639	JAK3	0.737722	2.95714	0.367644
KANSL1	ENSSSCG00000017310	KAT8 regulatory NSL complex subunit 1	-2.657	ENSG00000120071	KANSL1	0.134669	4.39598	0.89445
KBTBD2	ENSSSCG00000022464	kelch repeat and BTB domain containing 2	2.389	ENSG00000170852	KBTBD2	-0.131622	3.58147	0.829518
KCNA1	ENSSSCG00000000716	potassium voltage-gated channel subfamily A member 1	9.184	ENSG00000111262	KCNA1	-2.1785	-1.20884	0.00717059
KCNA3	ENSSSCG00000006802	potassium voltage-gated channel subfamily A member 3	6.402	ENSG00000177272	KCNA3	0.918587	0.863333	0.265867
KCNIP2	ENSSSCG00000010570	potassium voltage-gated channel interacting protein 2	-3.324	ENSG00000120049	KCNIP2	0.291855	1.29692	0.748713
KCNK5	ENSSSCG00000025423	potassium two pore domain channel subfamily K member 5	4.398	ENSG00000164626	KCNK5	-2.09341	5.35018	0.00434964
KCTD11	ENSSSCG00000042089	potassium channel tetramerization domain containing 11	3.024	ENSG00000213859	KCTD11	1.09789	6.1478	0.178525
KDR	ENSSSCG00000008844	kinase insert domain receptor	10.805	ENSG00000128052	KDR	-1.24098	3.42198	0.0872751
KIAA2013	ENSSSCG00000003432	KIAA2013	2.556	ENSG00000116685	KIAA2013	-0.0200724	7.22661	0.944317
KIAA2026	ENSSSCG00000005205	KIAA2026	3.678	ENSG00000183354	KIAA2026	0.10098	3.31116	0.930494
KIF27	ENSSSCG00000021571	kinesin family member 27	-2.302	ENSG00000165115	KIF27	-0.143942	1.44521	0.821535
KIF4A	ENSSSCG00000012377	kinesin family member 4A	2.062	ENSG00000090889	KIF4A	2.12018	1.98401	0.0133035
KIT	ENSSSCG00000008842	KIT proto-oncogene receptor tyrosine kinase	2.279	ENSG00000157404	KIT	-1.7413	4.39059	0.0170834
KLF16	ENSSSCG00000024672	Kruppel like factor 16	4.11	ENSG00000129911	KLF16	0.312015	5.9573	0.71631
KLF3	ENSSSCG00000036488	Kruppel like factor 3	-2.082	ENSG00000109787	KLF3	0.0278117	5.62698	0.994769
KLF4	ENSSSCG00000005437	Kruppel like factor 4	2.041	ENSG00000136826	KLF4	0.561613	8.65832	0.494479
KPNA2	ENSSSCG00000029005	karyopherin subunit alpha 2	2.578	ENSG00000182481	KPNA2	1.67865	4.99292	0.0433785
KPNA6	ENSSSCG00000034017	karyopherin subunit alpha 6	3.241	ENSG00000025800	KPNA6	0.40764	4.95469	0.626988
KRT1	ENSSSCG00000000251	keratin 1	3.603	ENSG00000167768	KRT1	1.45324	14.7935	0.0774569
KRT8	ENSSSCG00000000252	keratin 8	3.26	ENSG00000170421	KRT8	-2.0663	5.9126	0.00485136
LAG3	ENSSSCG00000000688	lymphocyte activating 3	3.945	ENSG00000089692	LAG3	0.567858	1.53432	0.498668
LCP1	ENSSSCG00000009412	lymphocyte cytosolic protein 1	4.113	ENSG00000136167	LCP1	-0.222484	5.39097	0.735475
LDHB	ENSSSCG00000032557	lactate dehydrogenase B	-2.705	ENSG00000111716	LDHB	-0.194874	1.36776	0.772804
LEMD3	ENSSSCG00000000469	LEM domain containing 3	-2.582	ENSG00000174106	LEMD3	-0.645025	3.66215	0.366215
LEP	ENSSSCG00000040464	leptin	-3.57	ENSG00000174697	LEP	-0.389581	-1.70229	0.697446
LEPROT	ENSSSCG00000003806	leptin receptor overlapping transcript	-2.047	ENSG00000213625	LEPROT	-0.636495	5.07405	0.37139
LGALS3	ENSSSCG00000005055	galectin 3	-2.806	ENSG00000131981	LGALS3	-0.228721	8.84156	0.728697
LGMN	ENSSSCG00000002452	legumain	2.134	ENSG00000100600	LGMN	-0.0928334	5.45131	0.868514
LIMK2	ENSSSCG00000010025	LIM domain kinase 2	2.008	ENSG00000182541	LIMK2	0.42248	6.64666	0.613069
LINS1	ENSSSCG00000004820	lines homolog 1	3.449	ENSG00000140471	LINS1	0.0839032	2.86542	0.949469
LIPA	ENSSSCG00000010450	lipase A, lysosomal acid type	2.408	ENSG00000107798	LIPA	-0.110188	4.43736	0.850892
LMNB2	ENSSSCG00000026784	lamin B2	-5.518	ENSG00000176619	LMNB2	0.693765	6.88973	0.39572
LPL	ENSSSCG00000040631	lipoprotein lipase	-2.571	ENSG00000175445	LPL	-1.02714	2.12414	0.158291
LPXN	ENSSSCG00000021176	leupaxin	9.676	ENSG00000110031	LPXN	-0.501636	1.86449	0.482949
LRP6	ENSSSCG00000000625	LDL receptor related protein 6	2.878	ENSG00000070018	LRP6	-0.945433	3.27612	0.190556
LRRC14	ENSSSCG00000030451	leucine rich repeat containing 14	2.08	ENSG00000160959	LRRC14	0.200506	4.45588	0.82723
LRRIQ3	ENSSSCG00000003784	leucine rich repeats and IQ motif containing 3	3.436	ENSG00000162620	LRRIQ3	-0.788194	-3.12905	0.462474
LRWD1	ENSSSCG00000007687	leucine rich repeats and WD repeat domain containing 1	5.527	ENSG00000161036	LRWD1	0.371378	5.2081	0.660363
LUM	ENSSSCG00000000916	lumican	4.467	ENSG00000139329	LUM	-1.31991	6.30398	0.0686776
LY75	ENSSSCG00000021956	lymphocyte antigen 75	3.822	ENSG00000054219	LY75	-0.655823	2.19413	0.362844
LY9	ENSSSCG00000006375	lymphocyte antigen 9	3.089	ENSG00000122224	LY9	-0.55029	0.44643	0.458224
LYSMD4	ENSSSCG00000030487	LysM domain containing 4	-2.252	ENSG00000183060	LYSMD4	0.273106	4.79393	0.754774
LYZ	ENSSSCG00000000492	lysozyme	32.96	ENSG00000090382	LYZ	-0.943464	3.67934	0.191114
LZTS1	ENSSSCG00000028559	leucine zipper tumor suppressor 1	6.443	ENSG00000061337	LZTS1	0.366016	3.19493	0.666552
M6PR	ENSSSCG00000040743	mannose-6-phosphate receptor, cation dependent	-2.957	ENSG00000003056	M6PR	-0.369512	4.31124	0.593445
MAGED1	ENSSSCG00000012318	MAGE family member D1	2.488	ENSG00000179222	MAGED1	0.375765	5.94942	0.655938
MALT1	ENSSSCG00000004917	MALT1 paracaspase	2.148	ENSG00000172175	MALT1	0.511902	3.92729	0.536772
MAN1A1	ENSSSCG00000004244	mannosidase alpha class 1A member 1	2.124	ENSG00000111885	MAN1A1	-1.88639	4.56407	0.00992584
MAP3K6	ENSSSCG00000003573	mitogen-activated protein kinase kinase kinase 6	2.089	ENSG00000142733	MAP3K6	0.455127	8.29563	0.583943
MAPK13	ENSSSCG00000038774	mitogen-activated protein kinase 13	2.197	ENSG00000156711	MAPK13	0.463414	7.28772	0.576805
MAPK6	ENSSSCG00000004624	mitogen-activated protein kinase 6	2.012	ENSG00000069956	MAPK6	0.912758	5.28217	0.262772
MAPKAPK3	ENSSSCG00000011415	mitogen-activated protein kinase-activated protein kinase 3	2.231	ENSG00000114738	MAPKAPK3	0.610906	6.87153	0.456159
MARVELD3	ENSSSCG00000002734	MARVEL domain containing 3	2.339	ENSG00000140832	MARVELD3	-0.538472	1.83158	0.451546
MASP1	ENSSSCG00000011806	mannan binding lectin serine peptidase 1	3.59	ENSG00000127241	MASP1	0.120289	3.20137	0.908924
MCHR1	ENSSSCG00000000074	melanin concentrating hormone receptor 1	-3.24	ENSG00000128285	MCHR1	2.29889	0.238972	0.0101555
MCL1	ENSSSCG00000039314	BCL2 family apoptosis regulator	2.207	ENSG00000143384	MCL1	0.283835	7.09767	0.743428
MCM3AP	ENSSSCG00000026344	minichromosome maintenance complex component 3 associated protein	-3.995	ENSG00000160294	MCM3AP	0.0757976	4.38015	0.95572
MCMBP	ENSSSCG00000010688	minichromosome maintenance complex binding protein	2.294	ENSG00000197771	MCMBP	-0.0718549	4.81124	0.890447
MDGA1	ENSSSCG00000001582	MAM domain containing glycosylphosphatidylinositol anchor 1	-3.38	ENSG00000112139	MDGA1	1.24561	4.31528	0.128179
MED13L	ENSSSCG00000009864	mediator complex subunit 13 like	-2.052	ENSG00000123066	MED13L	0.288053	5.14194	0.73965
MED15	ENSSSCG00000010107	mediator complex subunit 15	2.363	ENSG00000099917	MED15	0.553633	6.81929	0.501121
MED6	ENSSSCG00000034290	mediator complex subunit 6	-2.462	ENSG00000133997	MED6	-0.0966718	3.96519	0.864354
MESP1	ENSSSCG00000001847	mesoderm posterior bHLH transcription factor 1	-2.847	ENSG00000166823	MESP1	-0.429952	1.99202	0.544996
MEX3C	ENSSSCG00000034427	mex-3 RNA binding family member C	2.131	ENSG00000176624	MEX3C	-0.751479	3.79714	0.294645
MFAP2	ENSSSCG00000003479	microfibrillar associated protein 2	-2.468	ENSG00000117122	MFAP2	-0.375463	3.81031	0.588819
MFSD4A	ENSSSCG00000021487	major facilitator superfamily domain containing 4A	3.054	ENSG00000174514	MFSD4A	-2.03015	2.87468	0.00589047
MFSD5	ENSSSCG00000000264	major facilitator superfamily domain containing 5	2.721	ENSG00000182544	MFSD5	0.0853248	6.71781	0.945481
MGST3	ENSSSCG00000006325	microsomal glutathione S-transferase 3	2.237	ENSG00000143198	MGST3	-0.743262	5.85967	0.298979
MICU1	ENSSSCG00000010289	mitochondrial calcium uptake 1	3.787	ENSG00000107745	MICU1	-0.120423	4.65716	0.839769
MITF	ENSSSCG00000011514	melanogenesis associated transcription factor	3.471	ENSG00000187098	MITF	-0.286148	2.94609	0.674289
MLPH	ENSSSCG00000032849	melanophilin	2.252	ENSG00000115648	MLPH	-0.474188	4.31227	0.500365
MLYCD	ENSSSCG00000031450	malonyl-CoA decarboxylase	2.013	ENSG00000103150	MLYCD	-0.137247	3.70477	0.823371
MMP12	ENSSSCG00000014987	matrix metallopeptidase 12	72.236	ENSG00000262406	MMP12	5.26028	1.00541	1.54e-06
MMP13	ENSSSCG00000014988	matrix metallopeptidase 13	2.292	ENSG00000137745	MMP13	4.19269	-3.41779	0.0566741
MMP16	ENSSSCG00000006132	matrix metallopeptidase 16	-2.098	ENSG00000156103	MMP16	-1.2731	0.390235	0.0887644
MMP7	ENSSSCG00000014982	matrix metallopeptidase 7	-2.33	ENSG00000137673	MMP7	-2.01516	3.47391	0.00611755
MMP9	ENSSSCG00000007436	matrix metallopeptidase 9	31.83	ENSG00000100985	MMP9	0.634023	4.07675	0.43944
MMRN2	ENSSSCG00000024048	multimerin 2	2.403	ENSG00000173269	MMRN2	-1.50638	5.42347	0.0383196
MPHOSPH9	ENSSSCG00000009779	M-phase phosphoprotein 9	2.021	ENSG00000051825	MPHOSPH9	0.642881	1.19847	0.434859
MPZL3	ENSSSCG00000015090	myelin protein zero like 3	2.066	ENSG00000160588	MPZL3	0.151472	5.27639	0.877161
MS4A12	ENSSSCG00000027387	membrane spanning 4-domains A12	-2.518	ENSG00000071203	MS4A12	1.85179	-3.5024	0.37947
MS4A2	ENSSSCG00000034506	membrane spanning 4-domains A2	2.549	ENSG00000149534	MS4A2	-1.25756	1.58423	0.0862895
MS4A5	ENSSSCG00000026796	membrane spanning 4-domains A5	-2.004	ENSG00000166930	MS4A5	1.51387	-4.0267	1
MSRB1	ENSSSCG00000032932	methionine sulfoxide reductase B1	2.52	ENSG00000198736	MSRB1	0.0171955	5.98727	0.983502
MTCH1	ENSSSCG00000001571	mitochondrial carrier 1	18.603	ENSG00000137409	MTCH1	-0.329868	7.72615	0.629803
MTTP	ENSSSCG00000009179	microsomal triglyceride transfer protein	-2.097	ENSG00000138823	MTTP	1.05439	-1.3218	0.252561
MTUS1	ENSSSCG00000040013	microtubule associated tumor suppressor 1	-2.051	ENSG00000129422	MTUS1	-0.743885	4.18382	0.299036
MYB	ENSSSCG00000004167	MYB proto-oncogene, transcription factor	2.538	ENSG00000118513	MYB	-0.395847	1.59851	0.575104
MYC	ENSSSCG00000005965	v-myc avian myelocytomatosis viral oncogene homolog	-2.861	ENSG00000136997	MYC	1.21182	6.34833	0.138411
MYD88	ENSSSCG00000011251	myeloid differentiation primary response 88	2.871	ENSG00000172936	MYD88	0.842995	5.29566	0.300894
MYH7	ENSSSCG00000002029	myosin heavy chain 7	4.808	ENSG00000197616	MYH6	1.84903	-2.47368	0.192448
MYL1	ENSSSCG00000016157	myosin light chain 1	2.242	ENSG00000168530	MYL1	2.25477	-3.92933	0.808914
MYOZ2	ENSSSCG00000032838	myozenin 2	-2.306	ENSG00000172399	MYOZ2	-0.891783	-3.69024	0.819429
NABP1	ENSSSCG00000016062	nucleic acid binding protein 1	4.27	ENSG00000173559	NABP1	1.34848	3.04293	0.102337
NAGA	ENSSSCG00000000050	alpha-N-acetylgalactosaminidase	2.219	ENSG00000198951	NAGA	-0.237876	4.49121	0.720372
NCF1	ENSSSCG00000007722	neutrophil cytosolic factor 1	5.556	ENSG00000158517	NCF1	0.865386	2.24665	0.291471
NCF2	ENSSSCG00000015559	neutrophil cytosolic factor 2	3.15	ENSG00000116701	NCF2	0.0200874	3.85847	0.987822
NDRG2	ENSSSCG00000030309	NDRG family member 2	2.585	ENSG00000165795	NDRG2	-1.07755	7.61921	0.13553
NEDD4L	ENSSSCG00000004919	neural precursor cell expressed, developmentally down-regulated 4-like, E3 ubiquitin protein ligase	-2.174	ENSG00000049759	NEDD4L	-0.894555	3.65497	0.214824
NFE2L3	ENSSSCG00000026894	nuclear factor, erythroid 2 like 3	2.167	ENSG00000050344	NFE2L3	-0.337823	4.02197	0.623292
NFIL3	ENSSSCG00000009592	nuclear factor, interleukin 3 regulated	3.536	ENSG00000165030	NFIL3	0.642959	3.36885	0.433154
NFIX	ENSSSCG00000013742	nuclear factor I X	-2.029	ENSG00000008441	NFIX	-0.64478	7.43097	0.364945
NFKB1	ENSSSCG00000030957	nuclear factor kappa B subunit 1	2.608	ENSG00000109320	NFKB1	0.32538	5.1507	0.703524
NFKBIE	ENSSSCG00000001703	NFKB inhibitor epsilon	2.651	ENSG00000146232	NFKBIE	0.354385	4.11489	0.676627
NGB	ENSSSCG00000002399	neuroglobin	-2.333	ENSG00000165553	NGB	3.7393	-1.97383	0.00518843
NKAIN3	ENSSSCG00000034894	Sodium/potassium transporting ATPase interacting 3	-2.392	ENSG00000185942	NKAIN3	1.85994	-1.8462	0.060054
NKG7	ENSSSCG00000003231	natural killer cell granule protein 7	2.241	ENSG00000105374	NKG7	-0.328685	1.55064	0.637782
NLGN3	ENSSSCG00000027465	neuroligin 3	3.799	ENSG00000196338	NLGN3	-0.718135	0.732509	0.328792
NME8	ENSSSCG00000015448	NME/NM23 family member 8	3.398	ENSG00000086288	NME8	-0.602523	-2.02332	0.483538
NMU	ENSSSCG00000027954	neuromedin U	3.062	ENSG00000109255	NMU	0.340992	5.42339	0.689231
NOC3L	ENSSSCG00000010484	NOC3 like DNA replication regulator	-2.523	ENSG00000173145	NOC3L	-0.391612	2.59298	0.575737
NOD2	ENSSSCG00000038073	nucleotide binding oligomerization domain containing 2	4.669	ENSG00000167207	NOD2	1.45562	4.54912	0.0775008
NOP9	ENSSSCG00000001990	NOP9 nucleolar protein	2.659	ENSG00000196943	NOP9	-0.0170998	3.30656	0.948651
NOSIP	ENSSSCG00000029154	nitric oxide synthase interacting protein	2.456	ENSG00000142546	NOSIP	-0.103629	8.0006	0.856771
NPFFR1	ENSSSCG00000010266	neuropeptide FF receptor 1	-5.392	ENSG00000148734	NPFFR1	-0.0203553	-0.512683	0.960692
NPSR1	ENSSSCG00000016664	neuropeptide S receptor 1	-2.804	ENSG00000187258	NPSR1	-0.166643	-3.77844	1
NPY	ENSSSCG00000016718	neuropeptide Y	3.426	ENSG00000122585	NPY	0.97056	-3.55138	0.486617
NQO1	ENSSSCG00000002754	NAD(P)H quinone dehydrogenase 1	8.128	ENSG00000181019	NQO1	0.0432095	3.54853	0.989853
NR1H3	ENSSSCG00000013241	nuclear receptor subfamily 1 group H member 3	2.543	ENSG00000025434	NR1H3	-0.764347	3.97516	0.286882
NR5A2	ENSSSCG00000024975	nuclear receptor subfamily 5 group A member 2	-3.313	ENSG00000116833	NR5A2	-1.47552	0.0114877	0.0474636
NRIP3	ENSSSCG00000014570	nuclear receptor interacting protein 3	-2.127	ENSG00000175352	NRIP3	0.0899233	0.526352	0.95361
NRROS	ENSSSCG00000023527	negative regulator of reactive oxygen species	2.765	ENSG00000174004	NRROS	-0.611259	2.95197	0.392833
NSA2	ENSSSCG00000014075	NSA2, ribosome biogenesis homolog	-2.27	ENSG00000164346	NSA2	-0.0713998	5.37669	0.890742
NSDHL	ENSSSCG00000012758	NAD(P) dependent steroid dehydrogenase-like	2.146	ENSG00000147383	NSDHL	0.325692	4.97429	0.703793
NSUN2	ENSSSCG00000017104	NOP2/Sun RNA methyltransferase family member 2	2.041	ENSG00000037474	NSUN2	0.32983	5.37346	0.699289
NT5DC2	ENSSSCG00000011444	5'-nucleotidase domain containing 2	3.122	ENSG00000168268	NT5DC2	-0.135402	6.77545	0.823885
NTNG1	ENSSSCG00000006852	netrin G1	-2.236	ENSG00000162631	NTNG1	-1.05053	0.483745	0.158252
NTRK1	ENSSSCG00000006464	neurotrophic receptor tyrosine kinase 1	44.918	ENSG00000198400	NTRK1	5.35045	3.5924	1.54e-07
NUAK2	ENSSSCG00000038471	NUAK family kinase 2	2.251	ENSG00000163545	NUAK2	1.02954	4.67042	0.207123
NUDCD1	ENSSSCG00000006029	NudC domain containing 1	-3.727	ENSG00000120526	NUDCD1	-0.496348	2.09717	0.484975
NUP133	ENSSSCG00000010189	nucleoporin 133	3.145	ENSG00000069248	NUP133	-0.219599	3.96918	0.73895
NUP188	ENSSSCG00000005667	nucleoporin 188	2.029	ENSG00000095319	NUP188	0.437579	5.17319	0.600115
NUP210	ENSSSCG00000011610	nucleoporin 210	3.52	ENSG00000132182	NUP210	1.0709	4.508	0.189988
NUP214	ENSSSCG00000005711	nucleoporin 214	2.008	ENSG00000126883	NUP214	0.170834	5.06533	0.857373
OAZ2	ENSSSCG00000004550	ornithine decarboxylase antizyme 2	2.243	ENSG00000180304	OAZ2	0.0208371	5.57357	0.987518
OR5B21	ENSSSCG00000013157	olfactory receptor family 5 subfamily B member 21	3.19	ENSG00000198283	OR5B21	-2.70146	-3.9131	0.308914
ORAI1	ENSSSCG00000034510	ORAI calcium release-activated calcium modulator 1	2.532	ENSG00000276045	ORAI1	0.127449	7.27358	0.901514
OSBP2	ENSSSCG00000010015	oxysterol binding protein 2	2.257	ENSG00000184792	OSBP2	0.502283	3.41829	0.545426
OSR2	ENSSSCG00000006073	odd-skipped related transciption factor 2	-2.223	ENSG00000164920	OSR2	-2.27091	4.11403	0.00207511
OTUB2	ENSSSCG00000002469	OTU deubiquitinase, ubiquitin aldehyde binding 2	6.372	ENSG00000089723	OTUB2	0.827856	3.59401	0.312477
P2RY10	ENSSSCG00000012446	purinergic receptor P2Y10	4.99	ENSG00000078589	P2RY10	0.449409	-0.32821	0.583642
P4HA1	ENSSSCG00000010292	prolyl 4-hydroxylase subunit alpha 1	2.404	ENSG00000122884	P4HA1	-1.27063	3.14116	0.080558
PAQR5	ENSSSCG00000004968	progestin and adipoQ receptor family member 5	2.982	ENSG00000137819	PAQR5	0.733769	2.86187	0.373308
PARP14	ENSSSCG00000011874	poly(ADP-ribose) polymerase family member 14	3.734	ENSG00000173193	PARP14	0.653021	3.89611	0.425826
PBXIP1	ENSSSCG00000006540	PBX homeobox interacting protein 1	2.078	ENSG00000163346	PBXIP1	-0.410584	6.07538	0.555256
PCK1	ENSSSCG00000007507	phosphoenolpyruvate carboxykinase 1	-2.388	ENSG00000124253	PCK1	-2.99	-0.77856	0.000274712
PDCD1LG2	ENSSSCG00000032561	programmed cell death 1 ligand 2	6.03	ENSG00000197646	PDCD1LG2	-0.915016	0.347762	0.216603
PDIA4	ENSSSCG00000015453	protein disulfide isomerase family A member 4	-2.013	ENSG00000155660	PDIA4	0.347885	5.51427	0.682049
PDXK	ENSSSCG00000034758	pyridoxal kinase	2.311	ENSG00000160209	PDXK	0.402493	6.89048	0.631181
PEG10	ENSSSCG00000036049	paternally expressed 10	2.067	ENSG00000242265	PEG10	-1.77461	1.10324	0.0173019
PER1	ENSSSCG00000017983	period circadian clock 1	-2.085	ENSG00000179094	PER1	0.841056	7.24412	0.301816
PER2	ENSSSCG00000016338	period circadian clock 2	-2.969	ENSG00000132326	PER2	0.486519	4.50988	0.557417
PEX11A	ENSSSCG00000027052	peroxisomal biogenesis factor 11 alpha	-4.369	ENSG00000166821	PEX11A	-0.969473	1.83692	0.183609
PGLYRP4	ENSSSCG00000006587	peptidoglycan recognition protein 4	2.312	ENSG00000163218	PGLYRP4	0.966233	3.97537	0.236972
PGRMC1	ENSSSCG00000012625	progesterone receptor membrane component 1	-2.105	ENSG00000101856	PGRMC1	-0.875367	5.67181	0.223333
PHF10	ENSSSCG00000030155	PHD finger protein 10	-4.186	ENSG00000130024	PHF10	-0.210687	4.68552	0.747466
PI4KA	ENSSSCG00000010092	phosphatidylinositol 4-kinase alpha	-2.103	ENSG00000241973	PI4KA	0.237184	5.75812	0.789882
PICK1	ENSSSCG00000000114	protein interacting with PRKCA 1	2.05	ENSG00000100151	PICK1	-0.254654	7.06979	0.702898
PIK3CG	ENSSSCG00000027272	phosphatidylinositol-4,5-bisphosphate 3-kinase catalytic subunit gamma	2.894	ENSG00000105851	PIK3CG	-1.38126	1.16249	0.0617614
PIK3R5	ENSSSCG00000017991	phosphoinositide-3-kinase regulatory subunit 5	3.32	ENSG00000141506	PIK3R5	0.00238156	2.53638	1
PIWIL1	ENSSSCG00000009749	piwi like RNA-mediated gene silencing 1	-2.116	ENSG00000125207	PIWIL1	0.639319	-2.30599	0.644318
PKN3	ENSSSCG00000005657	protein kinase N3	-3.411	ENSG00000160447	PKN3	-0.1703	5.00928	0.788521
PLAU	ENSSSCG00000010312	plasminogen activator, urokinase	4.78	ENSG00000122861	PLAU	1.22317	4.14147	0.135694
PLBD1	ENSSSCG00000026724	phospholipase B domain containing 1	2.268	ENSG00000070019	GUCY2C	0.324275	0.240085	0.73202
PLEK2	ENSSSCG00000002290	pleckstrin 2	2.553	ENSG00000100558	PLEK2	0.62089	4.43359	0.449533
PLEKHH1	ENSSSCG00000002292	pleckstrin homology, MyTH4 and FERM domain containing H1	2.034	ENSG00000054690	PLEKHH1	-0.855918	3.30352	0.234587
PLIN1	ENSSSCG00000001844	perilipin 1	-3.424	ENSG00000166819	PLIN1	-2.1012	2.86276	0.00446591
PLXNC1	ENSSSCG00000000907	plexin C1	-2.642	ENSG00000136040	PLXNC1	0.129814	2.88787	0.901789
PMPCA	ENSSSCG00000031413	peptidase, mitochondrial processing alpha subunit	2.24	ENSG00000165688	PMPCA	0.278638	6.33074	0.748828
POC5	ENSSSCG00000014084	POC5 centriolar protein	2.144	ENSG00000152359	POC5	-0.408942	1.8921	0.563297
POGK	ENSSSCG00000006319	pogo transposable element with KRAB domain	2.594	ENSG00000143157	POGK	-0.51267	4.16828	0.467725
POLR3A	ENSSSCG00000010327	RNA polymerase III subunit A	-3.399	ENSG00000148606	POLR3A	-0.0151045	3.90132	0.950108
POR	ENSSSCG00000038320	cytochrome p450 oxidoreductase	2.491	ENSG00000127948	POR	0.703774	7.56536	0.38874
PPP1R11	ENSSSCG00000024259	protein phosphatase 1 regulatory inhibitor subunit 11	-3.178	ENSG00000204619	PPP1R11	0.184089	4.54499	0.843656
PPP2R2A	ENSSSCG00000009657	protein phosphatase 2 regulatory subunit Balpha	-4.223	ENSG00000221914	PPP2R2A	0.196709	4.59729	0.83096
PPP2R5B	ENSSSCG00000013016	protein phosphatase 2 regulatory subunit B'beta	2.03	ENSG00000068971	PPP2R5B	0.524654	5.32162	0.52512
PRDX3	ENSSSCG00000010682	peroxiredoxin 3	4.823	ENSG00000165672	PRDX3	-0.835678	4.81518	0.244814
PRDX5	ENSSSCG00000013030	peroxiredoxin 5	2.086	ENSG00000126432	PRDX5	-0.0183872	8.50997	0.946008
PRMT5	ENSSSCG00000030045	protein arginine methyltransferase 5	2.122	ENSG00000100462	PRMT5	0.330601	3.63606	0.69916
PROCR	ENSSSCG00000026585	protein C receptor	2.506	ENSG00000101000	PROCR	-0.17012	3.54889	0.789549
PRPF19	ENSSSCG00000013107	pre-mRNA processing factor 19	2.093	ENSG00000110107	PRPF19	0.293552	6.72761	0.734057
PRPF40A	ENSSSCG00000015867	pre-mRNA processing factor 40 homolog A	2.676	ENSG00000196504	PRPF40A	0.40934	4.95988	0.625421
PRR15	ENSSSCG00000016686	proline rich 15	-5.261	ENSG00000176532	PRR15	0.132852	-0.147794	0.900096
PSMA3	ENSSSCG00000005072	proteasome subunit alpha 3	2.825	ENSG00000100567	PSMA3	0.0273017	4.97194	0.994346
PSMA4	ENSSSCG00000036924	proteasome subunit alpha 4	-2.532	ENSG00000041357	PSMA4	0.124608	6.121	0.904609
PSMB4	ENSSSCG00000034984	proteasome subunit beta 4	-2.172	ENSG00000159377	PSMB4	0.063079	7.53635	0.968579
PSMB9	ENSSSCG00000001463	proteasome subunit beta 9	2.516	ENSG00000240065	PSMB9	0.519639	4.93175	0.529081
PSMC5	ENSSSCG00000017287	proteasome 26S subunit, ATPase 5	2.461	ENSG00000087191	PSMC5	0.21503	7.26134	0.81195
PSMC6	ENSSSCG00000005038	proteasome 26S subunit, ATPase 6	-2.907	ENSG00000100519	PSMC6	-0.204373	5.02886	0.753674
PSORS1C2	ENSSSCG00000050408	psoriasis susceptibility 1 candidate 2	3.344	ENSG00000204538	PSORS1C2	-0.270317	5.16407	0.687695
PTBP3	ENSSSCG00000005466	polypyrimidine tract binding protein 3	2.211	ENSG00000119314	PTBP3	0.47962	5.41797	0.563134
PTGES	ENSSSCG00000005688	prostaglandin E synthase	2.072	ENSG00000148344	PTGES	0.423161	5.77794	0.61262
PTGFR	ENSSSCG00000039548	prostaglandin F receptor	-2.592	ENSG00000122420	PTGFR	-2.67163	2.60332	0.000359379
PTGFRN	ENSSSCG00000006735	prostaglandin F2 receptor inhibitor	4.087	ENSG00000134247	PTGFRN	0.813054	5.72731	0.318502
PTGS1	ENSSSCG00000005533	prostaglandin-endoperoxide synthase 1	2.423	ENSG00000095303	PTGS1	0.277938	7.45613	0.74929
PTK2B	ENSSSCG00000009664	protein tyrosine kinase 2 beta	2.307	ENSG00000120899	PTK2B	-0.270551	5.63504	0.687477
PTPA	ENSSSCG00000005672	protein phosphatase 2 phosphatase activator	2.398	ENSG00000119383	PTPA	0.0965522	7.69357	0.933582
PTPN1	ENSSSCG00000007469	protein tyrosine phosphatase, non-receptor type 1	2.085	ENSG00000196396	PTPN1	0.44009	4.75434	0.597712
PTPN6	ENSSSCG00000025537	protein tyrosine phosphatase, non-receptor type 6	2.235	ENSG00000111679	PTPN6	0.199461	5.74999	0.827818
PTPRE	ENSSSCG00000010755	protein tyrosine phosphatase, receptor type E	2.473	ENSG00000132334	PTPRE	0.823017	4.23619	0.312962
PTPRK	ENSSSCG00000004209	protein tyrosine phosphatase, receptor type K	6.915	ENSG00000152894	PTPRK	-0.613512	4.20743	0.388592
RAB22A	ENSSSCG00000007513	RAB22A, member RAS oncogene family	2.109	ENSG00000124209	RAB22A	0.308462	4.6818	0.71998
RAB27A	ENSSSCG00000004612	RAB27A, member RAS oncogene family	2.312	ENSG00000069974	RAB27A	-0.00675904	3.30007	0.959525
RAB2A	ENSSSCG00000006232	RAB2A, member RAS oncogene family	2.001	ENSG00000104388	RAB2A	-0.256506	5.83806	0.701312
RAB34	ENSSSCG00000017769	RAB34, member RAS oncogene family	-4.266	ENSG00000109113	RAB34	-0.141882	5.6601	0.817433
RAB3D	ENSSSCG00000016928	RAB3D, member RAS oncogene family	2.168	ENSG00000105514	RAB3D	0.573225	5.37751	0.485616
RAB3GAP1	ENSSSCG00000015695	RAB3 GTPase activating protein catalytic subunit 1	-2.502	ENSG00000115839	RAB3GAP1	-0.269318	4.60534	0.689117
RAD54B	ENSSSCG00000006101	RAD54 homolog B (S. cerevisiae)	-2.223	ENSG00000197275	RAD54B	0.111361	-2.36994	0.939233
RAE1	ENSSSCG00000007503	ribonucleic acid export 1	2.18	ENSG00000101146	RAE1	0.463178	4.49744	0.578146
RAG2	ENSSSCG00000034285	recombination activating 2	2.18	ENSG00000175097	RAG2	3.02693	-3.78536	0.369143
RAP2A	ENSSSCG00000039812	RAP2A, member of RAS oncogene family	2.287	ENSG00000125249	RAP2A	-0.556274	3.52757	0.433307
RAPGEF1	ENSSSCG00000005719	Rap guanine nucleotide exchange factor 1	15.646	ENSG00000107263	RAPGEF1	-0.608828	5.58645	0.391551
RASA3	ENSSSCG00000009567	RAS p21 protein activator 3	2.254	ENSG00000185989	RASA3	-0.985988	3.69355	0.17254
RBP4	ENSSSCG00000010479	retinol binding protein 4	-4.534	ENSG00000138207	RBP4	-0.409691	2.41999	0.561563
RCL1	ENSSSCG00000005217	RNA terminal phosphate cyclase like 1	2.002	ENSG00000120158	RCL1	0.0295749	3.12836	1
RCN2	ENSSSCG00000001866	reticulocalbin 2	2.195	ENSG00000117906	RCN2	-0.264551	4.3801	0.693893
RCOR2	ENSSSCG00000013049	REST corepressor 2	2.339	ENSG00000167771	RCOR2	0.237709	1.24958	0.789799
REEP4	ENSSSCG00000009617	receptor accessory protein 4	3.003	ENSG00000168476	REEP4	0.428227	7.54265	0.607885
RELT	ENSSSCG00000014825	RELT tumor necrosis factor receptor	2.795	ENSG00000054967	RELT	1.07965	3.46778	0.187193
RFC5	ENSSSCG00000009854	replication factor C subunit 5	-3.023	ENSG00000111445	RFC5	-0.0359309	2.49781	0.930351
RGN	ENSSSCG00000022390	regucalcin	-3.876	ENSG00000130988	RGN	-1.63057	0.357528	0.0305216
RHCG	ENSSSCG00000001841	Rh family C glycoprotein	15.268	ENSG00000140519	RHCG	2.0582	4.55616	0.0149204
RHOB	ENSSSCG00000043781	ras homolog family member B	2.084	ENSG00000143878	RHOB	-0.921744	7.56246	0.200098
RHOF	ENSSSCG00000009807	ras homolog family member F, filopodia associated	2.142	ENSG00000139725	RHOF	0.561828	3.22804	0.497235
RHOV	ENSSSCG00000004758	ras homolog family member V	2.369	ENSG00000104140	RHOV	0.00103134	7.32808	0.966408
RIT1	ENSSSCG00000023991	Ras like without CAAX 1	2.316	ENSG00000143622	RIT1	-0.0684155	3.33166	0.895447
RLIM	ENSSSCG00000028538	ring finger protein, LIM domain interacting	4.071	ENSG00000131263	RLIM	-0.336878	3.85232	0.624457
RNF10	ENSSSCG00000009910	ring finger protein 10	2.528	ENSG00000022840	RNF10	0.224371	6.50744	0.802532
ROMO1	ENSSSCG00000007308	reactive oxygen species modulator 1	2.637	ENSG00000125995	ROMO1	-0.363532	6.50644	0.598204
ROR2	ENSSSCG00000009593	receptor tyrosine kinase like orphan receptor 2	-2.075	ENSG00000169071	ROR2	-1.18401	2.71398	0.103322
RPGRIP1	ENSSSCG00000002129	retinitis pigmentosa GTPase regulator interacting protein 1	-2.915	ENSG00000092200	RPGRIP1	-0.353783	-1.82992	0.6531
RPL38	ENSSSCG00000017239	ribosomal protein L38	-2.337	ENSG00000172809	RPL38	-0.461966	9.04495	0.50959
RPL7L1	ENSSSCG00000026472	ribosomal protein L7 like 1	2.021	ENSG00000146223	RPL7L1	-0.0972153	5.67803	0.863725
RPL8	ENSSSCG00000029830	ribosomal protein L8	-3.172	ENSG00000161016	RPL8	-0.398971	12.0416	0.565408
RPN2	ENSSSCG00000028227	ribophorin II	-2.793	ENSG00000118705	RPN2	0.39047	6.4211	0.642263
RPS6KA3	ENSSSCG00000012163	ribosomal protein S6 kinase A3	2.071	ENSG00000177189	RPS6KA3	-0.380885	4.40545	0.58286
RPUSD3	ENSSSCG00000011555	RNA pseudouridylate synthase domain containing 3	2.142	ENSG00000156990	RPUSD3	0.258752	4.80164	0.768951
RRBP1	ENSSSCG00000024692	ribosome binding protein 1	3.064	ENSG00000125844	RRBP1	0.27656	6.79557	0.750611
RRM2B	ENSSSCG00000036139	ribonucleotide reductase regulatory TP53 inducible subunit M2B	-2.438	ENSG00000048392	RRM2B	-0.0918556	3.12165	0.871797
RSAD1	ENSSSCG00000017567	radical S-adenosyl methionine domain containing 1	-2.277	ENSG00000136444	RSAD1	-0.344124	5.11955	0.6167
RUFY2	ENSSSCG00000010239	RUN and FYVE domain containing 2	2.219	ENSG00000204130	RUFY2	-0.272573	2.37025	0.68853
RUFY4	ENSSSCG00000016182	RUN and FYVE domain containing 4	2.063	ENSG00000188282	RUFY4	2.66037	1.08791	0.0031799
RUNDC3A	ENSSSCG00000017359	RUN domain containing 3A	3.863	ENSG00000108309	RUNDC3A	0.444178	4.77718	0.595044
S100A12	ENSSSCG00000032857	S100 calcium binding protein A12	90.799	ENSG00000163221	S100A12	4.1866	0.885282	1.29e-05
S100A14	ENSSSCG00000006582	S100 calcium binding protein A14	2.35	ENSG00000189334	S100A14	0.514398	9.7828	0.533106
S100A8	ENSSSCG00000006590	S100 calcium binding protein A8	196.645	ENSG00000143546	S100A8	7.14983	10.5503	5.85e-11
S1PR5	ENSSSCG00000028460	sphingosine-1-phosphate receptor 5	2.316	ENSG00000180739	S1PR5	0.138389	5.06979	0.890709
SAAL1	ENSSSCG00000035393	serum amyloid A like 1	-2.021	ENSG00000166788	SAAL1	0.31776	2.28272	0.716126
SART3	ENSSSCG00000009946	squamous cell carcinoma antigen recognized by T-cells 3	2.312	ENSG00000075856	SART3	0.0754876	4.83589	0.955938
SAT1	ENSSSCG00000012173	spermidine/spermine N1-acetyltransferase 1	2.764	ENSG00000130066	SAT1	0.38539	7.0491	0.646742
SATB1	ENSSSCG00000011201	SATB homeobox 1	2.388	ENSG00000182568	SATB1	-0.652238	3.33032	0.361022
SBNO2	ENSSSCG00000030042	strawberry notch homolog 2	2.262	ENSG00000064932	SBNO2	1.00532	8.41716	0.217224
SCARB1	ENSSSCG00000009759	scavenger receptor class B member 1	2.595	ENSG00000073060	SCARB1	-0.521058	6.16331	0.460125
SCG2	ENSSSCG00000023032	secretogranin II	2.979	ENSG00000171951	SCG2	0.44532	-1.29938	0.604521
SCNM1	ENSSSCG00000006632	sodium channel modifier 1	2.354	ENSG00000163156	SCNM1	0.111954	5.23921	0.918165
SCNN1A	ENSSSCG00000000707	sodium channel epithelial 1 alpha subunit	4.59	ENSG00000111319	SCNN1A	0.700962	6.44105	0.390804
SCNN1G	ENSSSCG00000007836	sodium channel epithelial 1 gamma subunit	3.887	ENSG00000166828	SCNN1G	0.253468	2.02551	0.778909
SDS	ENSSSCG00000036865	serine dehydratase	27.959	ENSG00000135094	SDS	0.536179	-0.544839	0.533571
SEC24C	ENSSSCG00000010306	SEC24 homolog C, COPII coat complex component	2.091	ENSG00000176986	SEC24C	-0.131857	3.77838	0.828459
SEC63	ENSSSCG00000004382	SEC63 homolog, protein translocation regulator	2.993	ENSG00000025796	SEC63	-0.380616	4.65575	0.583016
SEL1L2	ENSSSCG00000007078	SEL1L2 ERAD E3 ligase adaptor subunit	-2.387	ENSG00000101251	SEL1L2	-5.58749	-3.02454	9.42e-05
SELENOK	ENSSSCG00000048844	selenoprotein K	2.178	ENSG00000113811	SELENOK	-0.241373	5.37559	0.716503
SELENOP	ENSSSCG00000021208	selenoprotein P	3.772	ENSG00000250722	SELENOP	-1.85667	4.28226	0.0111437
SELENOS	ENSSSCG00000004826	selenoprotein S	4.48	ENSG00000131871	SELENOS	0.00273238	5.06955	0.968537
SERPINB1	ENSSSCG00000001011	serpin family B member 1	2.528	ENSG00000021355	SERPINB1	1.33714	5.09509	0.103365
SERPINB5	ENSSSCG00000004894	serpin family B member 5	2.108	ENSG00000206075	SERPINB5	0.538753	7.76982	0.513025
SETDB2	ENSSSCG00000009395	SET domain bifurcated 2	3.142	ENSG00000136169	SETDB2	-0.424294	2.72985	0.546695
SFTPC	ENSSSCG00000009619	surfactant protein C	3.771	ENSG00000168484	SFTPC	0.245933	1.40697	0.793273
SGO2	ENSSSCG00000016092	shugoshin 2	-2.445	ENSG00000163535	SGO2	1.2834	0.152736	0.136666
SGPL1	ENSSSCG00000010274	sphingosine-1-phosphate lyase 1	2.069	ENSG00000166224	SGPL1	-0.233642	5.57355	0.724043
SH3GL3	ENSSSCG00000001795	SH3 domain containing GRB2 like 3, endophilin A3	-2.041	ENSG00000140600	SH3GL3	1.78326	0.404975	0.0411878
SHAS2	ENSSSCG00000005992	Hyaluronan synthase 2	-2.868	ENSG00000170961	HAS2	-1.43325	1.61091	0.051306
SHF	ENSSSCG00000004674	Src homology 2 domain containing F	-2.678	ENSG00000138606	SHF	-0.27075	4.53173	0.68782
SHISA2	ENSSSCG00000030113	shisa family member 2	-2.351	ENSG00000180730	SHISA2	-2.07381	0.48429	0.00576908
SIRT3	ENSSSCG00000014558	sirtuin 3	-5.651	ENSG00000142082	SIRT3	0.182967	4.52681	0.844967
SIRT7	ENSSSCG00000034695	sirtuin 7	2.125	ENSG00000187531	SIRT7	0.624333	6.80985	0.446054
SIT1	ENSSSCG00000005312	signaling threshold regulating transmembrane adaptor 1	5.417	ENSG00000137078	SIT1	-0.933031	1.72283	0.201482
SLAMF7	ENSSSCG00000006378	SLAM family member 7	15.985	ENSG00000026751	SLAMF7	1.24649	1.57577	0.134086
SLC11A1	ENSSSCG00000039798	solute carrier family 11 member 1	-2.129	ENSG00000018280	SLC11A1	1.33274	2.07421	0.108535
SLC11A2	ENSSSCG00000034039	solute carrier family 11 member 2	2.581	ENSG00000110911	SLC11A2	-0.326294	4.86419	0.633713
SLC16A9	ENSSSCG00000010210	solute carrier family 16 member 9	-3.162	ENSG00000165449	SLC16A9	1.58272	1.0201	0.0605989
SLC22A15	ENSSSCG00000006743	solute carrier family 22 member 15	2.04	ENSG00000163393	SLC22A15	-0.585169	1.9854	0.410608
SLC22A17	ENSSSCG00000002025	solute carrier family 22 member 17	-2.627	ENSG00000092096	SLC22A17	-0.140802	5.28337	0.818744
SLC22A2	ENSSSCG00000004040	solute carrier family 22 member 2	-2.144	ENSG00000112499	SLC22A2	0.379672	-2.93554	1
SLC22A4	ENSSSCG00000014275	solute carrier family 22 member 4	2.123	ENSG00000197208	SLC22A4	-0.850413	0.489463	0.254421
SLC23A2	ENSSSCG00000026466	solute carrier family 23 member 2	2.037	ENSG00000089057	SLC23A2	0.463259	4.21225	0.57752
SLC25A37	ENSSSCG00000033037	solute carrier family 25 member 37	-2.475	ENSG00000147454	SLC25A37	-0.272074	4.40901	0.68651
SLC25A39	ENSSSCG00000030167	solute carrier family 25 member 39	2.341	ENSG00000013306	SLC25A39	0.328508	8.00325	0.700203
SLC25A6	ENSSSCG00000033673	solute carrier family 25 member 6	2.059	ENSG00000169100	SLC25A6	-0.0595888	10.2865	0.902755
SLC26A3	ENSSSCG00000021813	solute carrier family 26 member 3	-4.936	ENSG00000091138	SLC26A3	-1.23312	-2.77949	0.233985
SLC26A6	ENSSSCG00000011361	solute carrier family 26 member 6	2.08	ENSG00000225697	SLC26A6	1.03398	4.20874	0.205804
SLC2A4	ENSSSCG00000023915	solute carrier family 2 member 4	2.3	ENSG00000181856	SLC2A4	-2.27233	1.84531	0.00234858
SLC2A6	ENSSSCG00000024166	solute carrier family 2 member 6	4.546	ENSG00000160326	SLC2A6	0.433858	2.46573	0.604245
SLC30A1	ENSSSCG00000039472	solute carrier family 30 member 1	2.037	ENSG00000170385	SLC30A1	-0.280947	4.92318	0.677461
SLC30A2	ENSSSCG00000026386	solute carrier family 30 member 2	2.627	ENSG00000158014	SLC30A2	0.130278	1.77959	0.910073
SLC35A3	ENSSSCG00000006871	solute carrier family 35 member A3	2.057	ENSG00000117620	SLC35A3	-0.280232	3.27439	0.679656
SLC35A5	ENSSSCG00000011929	solute carrier family 35 member A5	2.041	ENSG00000138459	SLC35A5	-0.813636	2.82994	0.259104
SLC35B2	ENSSSCG00000001702	solute carrier family 35 member B2	2.017	ENSG00000157593	SLC35B2	-0.274954	5.15157	0.683412
SLC39A4	ENSSSCG00000005905	solute carrier family 39 member 4	2.525	ENSG00000147804	SLC39A4	0.0598734	5.58673	0.972409
SLC3A1	ENSSSCG00000008449	solute carrier family 3 member 1	-2.038	ENSG00000138079	SLC3A1	0.632891	-2.94168	0.794211
SLC4A11	ENSSSCG00000007157	solute carrier family 4 member 11	2.443	ENSG00000088836	SLC4A11	0.323024	5.18065	0.705863
SLC5A1	ENSSSCG00000010036	solute carrier family 5 member 1	2.454	ENSG00000100170	SLC5A1	0.508617	4.75804	0.538945
SLC5A5	ENSSSCG00000013890	solute carrier family 5 member 5	207.7	ENSG00000105641	SLC5A5	4.0523	2.35209	2.5e-05
SLC7A13	ENSSSCG00000022935	solute carrier family 7 member 13	3.654	ENSG00000164893	SLC7A13	-0.557931	-3.53293	1
SLC7A7	ENSSSCG00000002041	solute carrier family 7 member 7	8.386	ENSG00000155465	SLC7A7	-0.438382	1.57413	0.537044
SLC9A3R1	ENSSSCG00000017232	SLC9A3 regulator 1	2.375	ENSG00000109062	SLC9A3R1	0.570398	7.09121	0.487605
SLC9A3R2	ENSSSCG00000008038	SLC9A3 regulator 2	12.982	ENSG00000065054	SLC9A3R2	-0.727654	6.70351	0.308763
SLITRK1	ENSSSCG00000009485	SLIT and NTRK like family member 1	-2.496	ENSG00000178235	SLITRK1	-1.80648	-3.11639	0.105899
SLITRK4	ENSSSCG00000022091	SLIT and NTRK like family member 4	-2.348	ENSG00000179542	SLITRK4	-3.00812	1.1298	7.85e-05
SLPI	ENSSSCG00000039573	secretory leukocyte peptidase inhibitor	2.671	ENSG00000124107	SLPI	0.286394	7.72706	0.740972
SMAD3	ENSSSCG00000004952	SMAD family member 3	-4.705	ENSG00000166949	SMAD3	-0.1196	4.54397	0.840847
SMAP2	ENSSSCG00000003983	small ArfGAP2	2.576	ENSG00000084070	SMAP2	0.383804	4.9726	0.648894
SMIM19	ENSSSCG00000031857	small integral membrane protein 19	4.505	ENSG00000176209	SMIM19	-0.586058	3.83755	0.40984
SMPD2	ENSSSCG00000004408	sphingomyelin phosphodiesterase 2	2.377	ENSG00000135587	SMPD2	-0.170179	5.37189	0.788183
SMPD4	ENSSSCG00000010105	sphingomyelin phosphodiesterase 4	-2.088	ENSG00000136699	SMPD4	0.540314	5.81036	0.512006
SMPDL3A	ENSSSCG00000004233	sphingomyelin phosphodiesterase acid like 3A	-2.941	ENSG00000172594	SMPDL3A	-0.10973	4.68777	0.850903
SMPX	ENSSSCG00000032720	small muscle protein, X-linked	-3.363	ENSG00000091482	SMPX	-0.0826052	-3.79559	1
SNAPC1	ENSSSCG00000005097	small nuclear RNA activating complex polypeptide 1	2.443	ENSG00000023608	SNAPC1	-0.109968	1.73704	0.853277
SNX12	ENSSSCG00000012400	sorting nexin 12	-6.344	ENSG00000147164	SNX12	0.0580177	5.42956	0.97407
SOCS3	ENSSSCG00000036956	suppressor of cytokine signaling 3	3.401	ENSG00000184557	SOCS3	2.23058	5.18553	0.00868377
SPCS1	ENSSSCG00000011447	signal peptidase complex subunit 1	-2.295	ENSG00000114902	SPCS1	0.0258888	5.19616	0.992823
SPI1	ENSSSCG00000013237	Spi-1 proto-oncogene	2.372	ENSG00000066336	SPI1	0.675264	6.58679	0.408712
SPP2	ENSSSCG00000016315	secreted phosphoprotein 2	2.062	ENSG00000072080	SPP2	-2.70146	-3.9131	0.308914
SPSB4	ENSSSCG00000034369	splA/ryanodine receptor domain and SOCS box containing 4	-2.853	ENSG00000175093	SPSB4	-0.793093	-0.103961	0.294604
SRGAP3	ENSSSCG00000033624	SLIT-ROBO Rho GTPase activating protein 3	2.686	ENSG00000196220	SRGAP3	-0.297992	2.28759	0.663706
SRP54	ENSSSCG00000001955	signal recognition particle 54	-2.478	ENSG00000100883	SRP54	0.0552795	4.43251	0.977202
SRSF1	ENSSSCG00000017626	serine and arginine rich splicing factor 1	-2.595	ENSG00000136450	SRSF1	0.0353276	3.94626	0.998304
STAG2	ENSSSCG00000012642	stromal antigen 2	2.144	ENSG00000101972	STAG2	-0.67034	4.80007	0.347477
STAP1	ENSSSCG00000008923	signal transducing adaptor family member 1	-3.171	ENSG00000035720	STAP1	-1.58264	-2.64917	0.0971364
STAR	ENSSSCG00000034942	steroidogenic acute regulatory protein	2.916	ENSG00000147465	STAR	-0.216801	1.29964	0.750193
STARD3	ENSSSCG00000017499	StAR related lipid transfer domain containing 3	2.079	ENSG00000131748	STARD3	0.191629	6.59614	0.835713
STARD7	ENSSSCG00000008132	StAR related lipid transfer domain containing 7	2.042	ENSG00000084090	STARD7	-0.262731	5.69949	0.69518
STARD8	ENSSSCG00000012828	StAR related lipid transfer domain containing 8	2.054	ENSG00000130052	STARD8	-1.07927	2.52521	0.137238
STAT4	ENSSSCG00000016059	signal transducer and activator of transcription 4	2.935	ENSG00000138378	STAT4	-1.01494	-0.10881	0.17779
STEAP4	ENSSSCG00000015299	STEAP4 metalloreductase	3.927	ENSG00000127954	STEAP4	-0.285939	3.88876	0.673817
STK25	ENSSSCG00000016372	serine/threonine kinase 25	3.573	ENSG00000115694	STK25	0.372849	7.28087	0.658432
STK38L	ENSSSCG00000022288	serine/threonine kinase 38 like	-3.246	ENSG00000211455	STK38L	-0.518656	3.56216	0.463526
STRBP	ENSSSCG00000005582	spermatid perinuclear RNA binding protein	-2.691	ENSG00000165209	STRBP	0.0852336	2.65304	0.947645
STX11	ENSSSCG00000004125	syntaxin 11	2.195	ENSG00000135604	STX11	0.917356	2.92618	0.261818
SUMF2	ENSSSCG00000007745	sulfatase modifying factor 2	2.321	ENSG00000129103	SUMF2	-0.0441411	5.86293	0.919173
SUSD3	ENSSSCG00000022237	sushi domain containing 3	2.643	ENSG00000157303	SUSD3	-0.878573	1.65312	0.228933
SYK	ENSSSCG00000009589	spleen associated tyrosine kinase	2.398	ENSG00000165025	SYK	0.587952	4.88512	0.474497
SYNGR1	ENSSSCG00000020873	synaptogyrin 1	2.378	ENSG00000100321	SYNGR1	-0.0508451	6.67315	0.912041
SYTL3	ENSSSCG00000004057	synaptotagmin like 3	3.787	ENSG00000164674	SYTL3	-0.121696	1.42743	0.848633
TAF3	ENSSSCG00000011127	TATA-box binding protein associated factor 3	2.103	ENSG00000165632	TAF3	-0.20974	2.47788	0.751636
TAGAP	ENSSSCG00000004053	T-cell activation RhoGTPase activating protein	2.977	ENSG00000164691	TAGAP	-0.427457	1.64251	0.546925
TAP1	ENSSSCG00000025618	transporter 1, ATP binding cassette subfamily B member	3.151	ENSG00000168394	TAP1	0.587099	5.88353	0.474511
TBC1D10A	ENSSSCG00000009999	TBC1 domain family member 10A	2.058	ENSG00000099992	TBC1D10A	0.15829	5.51369	0.870111
TCAP	ENSSSCG00000017500	titin-cap	3.551	ENSG00000173991	TCAP	0.593008	1.93742	0.478699
TCF21	ENSSSCG00000033258	transcription factor 21	-3.912	ENSG00000118526	TCF21	-0.483971	-2.97638	0.637631
TCN1	ENSSSCG00000039252	transcobalamin 1	6.739	ENSG00000134827	TCN1	3.6639	2.46856	6.79e-05
TCP1	ENSSSCG00000004048	t-complex 1	2.081	ENSG00000120438	TCP1	0.338006	6.16792	0.691325
TDRKH	ENSSSCG00000027770	tudor and KH domain containing	-2.377	ENSG00000182134	TDRKH	-0.234796	0.989627	0.736681
TEAD3	ENSSSCG00000001544	TEA domain transcription factor 3	-2.604	ENSG00000007866	TEAD3	0.436996	6.30997	0.600121
TEKT5	ENSSSCG00000007904	tektin 5	3.129	ENSG00000153060	TEKT5	0.906942	-1.71541	0.425901
TES	ENSSSCG00000040344	testin LIM domain protein	2.217	ENSG00000135269	TES	-0.235285	4.30464	0.723165
TESK1	ENSSSCG00000005310	testis-specific kinase 1	2.642	ENSG00000107140	TESK1	0.0985744	6.01279	0.931604
TFRC	ENSSSCG00000011848	transferrin receptor	2.159	ENSG00000072274	TFRC	-0.62546	4.41247	0.379745
TG	ENSSSCG00000005948	thyroglobulin	-3	ENSG00000042832	TG	-2.09746	2.35033	0.00457082
TGFA	ENSSSCG00000008326	transforming growth factor alpha	3.243	ENSG00000163235	TGFA	0.0618383	3.75151	0.970828
TGFB1	ENSSSCG00000003017	transforming growth factor beta 1	3.307	ENSG00000105329	TGFB1	0.391764	6.69204	0.640924
TGFB3	ENSSSCG00000002385	transforming growth factor beta 3	-2.004	ENSG00000119699	TGFB3	-0.435707	3.13507	0.535466
TGM1	ENSSSCG00000001993	transglutaminase 1	3.918	ENSG00000092295	TGM1	1.5681	7.81103	0.0577975
TGM5	ENSSSCG00000004713	transglutaminase 5	2.143	ENSG00000104055	TGM5	0.990905	5.42559	0.224357
THBD	ENSSSCG00000042607	thrombomodulin	2.027	ENSG00000178726	THBD	0.534359	6.88338	0.51667
THBS1	ENSSSCG00000004789	thrombospondin 1	-2.189	ENSG00000137801	THBS1	-0.731907	4.23652	0.307006
THYN1	ENSSSCG00000028149	thymocyte nuclear protein 1	-2.446	ENSG00000151500	THYN1	-0.500256	3.80272	0.478557
TLN1	ENSSSCG00000005317	talin 1	-2.298	ENSG00000137076	TLN1	-0.343999	6.79218	0.616529
TLR1	ENSSSCG00000026583	toll like receptor 1	2.049	ENSG00000174125	TLR1	-0.606528	0.569026	0.408727
TLR10	ENSSSCG00000027877	toll like receptor 10	5.908	ENSG00000174123	TLR10	-0.986106	-1.50915	0.222185
TLR6	ENSSSCG00000026592	toll like receptor 6	2.082	ENSG00000174130	TLR6	-1.09044	0.434701	0.1438
TMBIM6	ENSSSCG00000029652	transmembrane BAX inhibitor motif containing 6	-2.033	ENSG00000139644	TMBIM6	-0.0364639	7.78386	0.927067
TMCC1	ENSSSCG00000011593	transmembrane and coiled-coil domain family 1	2.246	ENSG00000172765	TMCC1	0.000297836	3.42098	0.966653
TMCO1	ENSSSCG00000037314	transmembrane and coiled-coil domains 1	2.493	ENSG00000143183	TMCO1	-0.232509	4.79678	0.725579
TMED5	ENSSSCG00000040439	transmembrane p24 trafficking protein 5	2.665	ENSG00000117500	TMED5	-0.0585605	3.39857	0.90535
TMEM254	ENSSSCG00000024300	transmembrane protein 254	2.375	ENSG00000133678	TMEM254	-0.464471	4.78388	0.507913
TMEM33	ENSSSCG00000037305	transmembrane protein 33	2.527	ENSG00000109133	TMEM33	-0.0944909	4.23293	0.867047
TMEM63B	ENSSSCG00000001697	transmembrane protein 63B	-2.351	ENSG00000137216	TMEM63B	0.492716	6.49984	0.551734
TMEM71	ENSSSCG00000005951	transmembrane protein 71	3.35	ENSG00000165071	TMEM71	0.069091	0.18791	0.967912
TMEM79	ENSSSCG00000006489	transmembrane protein 79	3.077	ENSG00000163472	TMEM79	1.03975	7.86178	0.20211
TNF	ENSSSCG00000001404	tumor necrosis factor	2.268	ENSG00000232810	TNF	-0.291044	0.997708	0.675805
TNFAIP8L2	ENSSSCG00000006634	TNF alpha induced protein 8 like 2	2.819	ENSG00000163154	TNFAIP8L2	0.22252	1.92069	0.804007
TNFRSF1A	ENSSSCG00000000708	TNF receptor superfamily member 1A	2.05	ENSG00000067182	TNFRSF1A	0.450962	7.17831	0.587667
TNFSF13B	ENSSSCG00000009542	tumor necrosis factor superfamily member 13b	3.668	ENSG00000102524	TNFSF13B	-0.852732	0.821903	0.249712
TNIP1	ENSSSCG00000017091	TNFAIP3 interacting protein 1	2.097	ENSG00000145901	TNIP1	0.10417	6.27343	0.925774
TNMD	ENSSSCG00000012480	tenomodulin	-2.692	ENSG00000000005	TNMD	-3.77052	0.724155	1.95e-06
TNNI3	ENSSSCG00000043687	troponin I3, cardiac type	2.164	ENSG00000129991	TNNI3	-0.624884	0.794942	0.390937
TOMM20	ENSSSCG00000010158	translocase of outer mitochondrial membrane 20	2.017	ENSG00000173726	TOMM20	-0.283876	6.57727	0.674248
TOP1	ENSSSCG00000007355	topoisomerase (DNA) I	2.311	ENSG00000198900	TOP1	0.348465	4.5236	0.681643
TOR4A	ENSSSCG00000005845	torsin family 4 member A	2.567	ENSG00000198113	TOR4A	0.179387	4.26331	0.848209
TPD52	ENSSSCG00000006156	tumor protein D52	2.311	ENSG00000076554	TPD52	0.0222517	4.34157	0.989159
TPM1	ENSSSCG00000004570	tropomyosin 1 (alpha)	-3.232	ENSG00000140416	TPM1	-1.44669	5.46417	0.0464248
TRA2B	ENSSSCG00000030225	transformer 2 beta homolog (Drosophila)	-3.16	ENSG00000136527	TRA2B	-0.0429819	5.94302	0.920417
TREX2	ENSSSCG00000046172	three prime repair exonuclease 2	3.13	ENSG00000183479	TREX2	1.06599	7.15594	0.191279
TRIM36	ENSSSCG00000014214	tripartite motif containing 36	2.799	ENSG00000152503	TRIM36	-1.37827	-0.37491	0.073733
TRIM9	ENSSSCG00000005025	tripartite motif containing 9	-2.416	ENSG00000100505	TRIM9	-1.18242	0.622989	0.112471
TSGA10	ENSSSCG00000008186	testis specific 10	-2.43	ENSG00000135951	TSGA10	-0.371278	0.831269	0.596725
TSPAN1	ENSSSCG00000003908	tetraspanin 1	-2.069	ENSG00000117472	TSPAN1	-1.54137	1.33476	0.037339
TSPAN33	ENSSSCG00000016570	tetraspanin 33	2.602	ENSG00000158457	TSPAN33	0.0102732	4.4991	0.976856
TSTD1	ENSSSCG00000006370	thiosulfate sulfurtransferase like domain containing 1	2.03	ENSG00000215845	TSTD1	0.0634497	5.37859	0.968625
TTC21A	ENSSSCG00000011263	tetratricopeptide repeat domain 21A	-2.631	ENSG00000168026	TTC21A	-0.319151	1.5837	0.646041
TTC24	ENSSSCG00000006479	tetratricopeptide repeat domain 24	2.382	ENSG00000187862	TTC24	1.35942	-2.02529	0.207016
TTI1	ENSSSCG00000007340	TELO2 interacting protein 1	-2.252	ENSG00000101407	TTI1	0.341895	2.67068	0.689361
TUBB2B	ENSSSCG00000033655	tubulin beta 2B class IIb	2.416	ENSG00000137285	TUBB2B	0.351082	3.88607	0.680124
TUBE1	ENSSSCG00000004423	tubulin epsilon 1	-2.57	ENSG00000074935	TUBE1	-0.906773	2.14218	0.211745
TUBGCP3	ENSSSCG00000009553	tubulin gamma complex associated protein 3	392.341	ENSG00000126216	TUBGCP3	-0.124814	3.75542	0.835993
TXNIP	ENSSSCG00000031262	thioredoxin interacting protein	11.124	ENSG00000265972	TXNIP	-1.852	8.03497	0.0112317
TXNRD1	ENSSSCG00000000843	thioredoxin reductase 1	2.035	ENSG00000198431	TXNRD1	-0.838602	3.75995	0.243778
TYK2	ENSSSCG00000013648	tyrosine kinase 2	-2.844	ENSG00000105397	TYK2	0.490169	6.94721	0.553708
TYROBP	ENSSSCG00000002919	TYRO protein tyrosine kinase binding protein	2.356	ENSG00000011600	TYROBP	0.230031	5.70077	0.796812
TYSND1	ENSSSCG00000010259	trypsin domain containing 1	2.204	ENSG00000156521	TYSND1	-0.307621	6.12388	0.651241
UBE2A	ENSSSCG00000012621	ubiquitin conjugating enzyme E2 A	-4.647	ENSG00000077721	UBE2A	0.192511	4.79949	0.835123
UBE2G2	ENSSSCG00000027165	ubiquitin conjugating enzyme E2 G2	2.092	ENSG00000184787	UBE2G2	-0.06884	6.18103	0.893184
UBR1	ENSSSCG00000004717	ubiquitin protein ligase E3 component n-recognin 1	2.16	ENSG00000159459	UBR1	-0.489251	2.84521	0.488854
UCHL3	ENSSSCG00000009466	ubiquitin C-terminal hydrolase L3	2.058	ENSG00000118939	UCHL3	0.246903	1.17687	0.791129
UCP2	ENSSSCG00000014833	uncoupling protein 2	2.619	ENSG00000175567	UCP2	0.0823094	4.41292	0.948703
UCP3	ENSSSCG00000014834	uncoupling protein 3	-2.066	ENSG00000175564	UCP3	-0.129451	0.900384	0.833608
UHRF1	ENSSSCG00000013517	ubiquitin like with PHD and ring finger domains 1	4.055	ENSG00000276043	UHRF1	1.65272	3.35947	0.0470312
UNC5C	ENSSSCG00000021874	unc-5 netrin receptor C	4.119	ENSG00000182168	UNC5C	-1.55826	-0.764635	0.046543
UPK1B	ENSSSCG00000011904	uroplakin 1B	2.956	ENSG00000114638	UPK1B	-0.833791	-0.756562	0.266147
USP15	ENSSSCG00000000457	ubiquitin specific peptidase 15	4.194	ENSG00000135655	USP15	0.299443	4.78675	0.729052
USP9X	ENSSSCG00000012251	ubiquitin specific peptidase 9, X-linked	2.611	ENSG00000124486	USP9X	0.0639141	5.33147	0.967922
VANGL1	ENSSSCG00000006746	VANGL planar cell polarity protein 1	2.055	ENSG00000173218	VANGL1	0.155494	3.69088	0.873527
VAV3	ENSSSCG00000023187	vav guanine nucleotide exchange factor 3	2.672	ENSG00000134215	VAV3	0.0517695	5.34293	0.980616
VCL	ENSSSCG00000010313	vinculin	2.071	ENSG00000035403	VCL	-0.21038	5.36657	0.747572
VCP	ENSSSCG00000005300	valosin containing protein	-2.773	ENSG00000165280	VCP	0.635276	7.83358	0.437717
VEGFA	ENSSSCG00000001695	vascular endothelial growth factor A	2.261	ENSG00000112715	VEGFA	0.971039	6.03788	0.233284
VPS13B	ENSSSCG00000006071	vacuolar protein sorting 13 homolog B	-2.401	ENSG00000132549	VPS13B	-0.264701	3.60923	0.69426
VPS37B	ENSSSCG00000028889	VPS37B, ESCRT-I subunit	2.23	ENSG00000139722	VPS37B	-0.0272263	5.20618	0.936904
VPS39	ENSSSCG00000004731	VPS39, HOPS complex subunit	7.113	ENSG00000166887	VPS39	0.21729	6.15675	0.809778
VPS50	ENSSSCG00000022982	VPS50, EARP/GARPII complex subunit	2.068	ENSG00000004766	VPS50	-0.587035	2.89706	0.410271
VSIG4	ENSSSCG00000035170	V-set and immunoglobulin domain containing 4	2.234	ENSG00000155659	VSIG4	-0.679841	2.45933	0.345165
VTN	ENSSSCG00000027801	vitronectin	-2.797	ENSG00000109072	VTN	1.49469	-1.36634	0.129151
VWA2	ENSSSCG00000010649	von Willebrand factor A domain containing 2	-2.338	ENSG00000165816	VWA2	-0.497953	3.07284	0.480668
WDFY2	ENSSSCG00000040538	WD repeat and FYVE domain containing 2	-7.011	ENSG00000139668	WDFY2	0.272275	4.60478	0.755577
WDFY4	ENSSSCG00000045502	WDFY family member 4	3.084	ENSG00000128815	WDFY4	0.633929	2.98804	0.439485
WDR46	ENSSSCG00000001504	WD repeat domain 46	2.271	ENSG00000227057	WDR46	0.0747701	6.39276	0.956567
WDR61	ENSSSCG00000001757	WD repeat domain 61	-2.152	ENSG00000140395	WDR61	0.122077	4.785	0.907641
WDR89	ENSSSCG00000005112	WD repeat domain 89	-2.031	ENSG00000140006	WDR89	-0.669534	2.15235	0.352335
WIPI2	ENSSSCG00000007580	WD repeat domain, phosphoinositide interacting 2	2.045	ENSG00000157954	WIPI2	0.255314	6.77415	0.771674
XBP1	ENSSSCG00000030996	X-box binding protein 1	-2.39	ENSG00000100219	XBP1	-0.523306	6.2957	0.458287
XKR8	ENSSSCG00000030623	XK related 8	2.208	ENSG00000158156	XKR8	-0.0575143	3.1545	0.906317
XPO5	ENSSSCG00000001679	exportin 5	2.191	ENSG00000124571	XPO5	0.126773	4.4336	0.90323
XPO6	ENSSSCG00000007812	exportin 6	-2.099	ENSG00000169180	XPO6	0.444502	6.38629	0.593573
ZBTB32	ENSSSCG00000002908	zinc finger and BTB domain containing 32	11.954	ENSG00000011590	ZBTB32	1.99603	-0.00384584	0.0202301
ZFAND5	ENSSSCG00000030268	zinc finger AN1-type containing 5	2.35	ENSG00000107372	ZFAND5	-0.325988	5.77135	0.633786
ZFP64	ENSSSCG00000007481	ZFP64 zinc finger protein	2.562	ENSG00000020256	ZFP64	0.2251	3.71999	0.802785
ZIC4	ENSSSCG00000011693	Zic family member 4	-3.39	ENSG00000174963	ZIC4	-0.494659	-0.290835	0.513236
ZMIZ1	ENSSSCG00000010329	zinc finger MIZ-type containing 1	-2.265	ENSG00000108175	ZMIZ1	-0.308798	6.18803	0.650138
ZNF391	ENSSSCG00000046879	zinc finger protein 391	2.006	ENSG00000124613	ZNF391	-1.18725	-0.273	0.118801
ZNF451	ENSSSCG00000001497	zinc finger protein 451	2.592	ENSG00000112200	ZNF451	-0.173804	3.21076	0.786565
ZNF624	ENSSSCG00000025254	zinc finger protein 624	2.936	ENSG00000197566	ZNF624	-0.639186	0.842282	0.37925
ZPLD1	ENSSSCG00000011947	zona pellucida like domain containing 1	5.186	ENSG00000170044	ZPLD1	0.121113	-2.89148	1
ZSWIM3	ENSSSCG00000007427	zinc finger SWIM-type containing 3	3.404	ENSG00000132801	ZSWIM3	-0.418176	1.31376	0.555824

## Sheet: Table S5
Porcine model CS - OS (Week 8)				Human dataset (GSE178563)
Pig.gene.name	Pig.gene.stable.ID	Gene.Name	Fold.Change	Human_gene_id	Human.gene.name	logFC	logCPM	PValue
A1CF	ENSSSCG00000010431	APOBEC1 complementation factor	-2.374	ENSG00000148584	A1CF	-3.96653	-3.67569	0.0325753
A2M	ENSSSCG00000000660	alpha-2-macroglobulin	-2.563	ENSG00000175899	A2M	-0.706637	6.54438	0.322446
AAAS	ENSSSCG00000000268	aladin WD repeat nucleoporin	2.687	ENSG00000094914	AAAS	0.553338	5.45061	0.501803
AASS	ENSSSCG00000016613	aminoadipate-semialdehyde synthase	-2.906	ENSG00000008311	AASS	0.45541	2.29401	0.587705
ABCA3	ENSSSCG00000008051	ATP binding cassette subfamily A member 3	-3.237	ENSG00000167972	ABCA3	-0.635258	4.56514	0.372787
ABCA4	ENSSSCG00000006890	ATP binding cassette subfamily A member 4	-2.867	ENSG00000198691	ABCA4	-1.23483	0.574343	0.097895
ABCC2	ENSSSCG00000010543	ATP binding cassette subfamily C member 2	-3.426	ENSG00000023839	ABCC2	0.833183	0.661678	0.325177
ABCG2	ENSSSCG00000009215	ATP binding cassette subfamily G member 2 (Junior blood group)	-5.472	ENSG00000118777	ABCG2	-0.499187	0.453577	0.492093
ABHD4	ENSSSCG00000002051	abhydrolase domain containing 4	3.239	ENSG00000100439	ABHD4	0.277533	4.49769	0.750275
ACAA1	ENSSSCG00000011250	acetyl-CoA acyltransferase 1	-2.557	ENSG00000060971	ACAA1	0.389744	5.51601	0.643022
ACAA2	ENSSSCG00000004510	acetyl-CoA acyltransferase 2	-4.282	ENSG00000167315	ACAA2	0.271438	4.58064	0.756603
ACAT2	ENSSSCG00000004049	acetyl-CoA acetyltransferase 2	-2.101	ENSG00000120437	ACAT2	-0.520049	3.58516	0.462159
ACE2	ENSSSCG00000012138	angiotensin I converting enzyme 2	-3.1	ENSG00000130234	ACE2	-1.04763	-3.72374	0.592482
ACKR1	ENSSSCG00000036223	atypical chemokine receptor 1 (Duffy blood group)	-3.512	ENSG00000213088	ACKR1	-0.466776	5.81496	0.505924
ACLY	ENSSSCG00000017421	ATP citrate lyase	-2.315	ENSG00000131473	ACLY	-0.304462	5.48159	0.654508
ACP5	ENSSSCG00000032282	acid phosphatase 5, tartrate resistant	-3.6	ENSG00000102575	ACP5	1.42694	6.2942	0.0829388
ACP6	ENSSSCG00000006697	acid phosphatase 6, lysophosphatidic	-3.714	ENSG00000162836	ACP6	-0.141834	3.60462	0.817823
ACR	ENSSSCG00000021265	acrosin	-2.453	ENSG00000100312	ACR	0.57995	-0.124972	0.490937
ACRBP	ENSSSCG00000000700	acrosin binding protein	14	ENSG00000111644	ACRBP	0.584473	0.275499	0.487259
ACRV1	ENSSSCG00000015216	acrosomal vesicle protein 1	-3.715	ENSG00000134940	ACRV1	0.951432	-1.60745	0.383494
ADAMTS1	ENSSSCG00000012026	ADAM metallopeptidase with thrombospondin type 1 motif 1	-4.208	ENSG00000154734	ADAMTS1	-0.186069	3.50145	0.774008
ADAMTS2	ENSSSCG00000024043	ADAM metallopeptidase with thrombospondin type 1 motif 2	-2.007	ENSG00000087116	ADAMTS2	-0.257645	4.94447	0.700507
ADARB2	ENSSSCG00000011160	adenosine deaminase, RNA specific B2 (inactive)	-2.304	ENSG00000185736	ADARB2	-0.605953	0.702049	0.413794
ADCK5	ENSSSCG00000005907	aarF domain containing kinase 5	3.407	ENSG00000173137	ADCK5	-0.0530081	5.32994	0.909724
ADCY10	ENSSSCG00000006305	adenylate cyclase 10, soluble	-2.052	ENSG00000143199	ADCY10	-0.610729	-2.42372	0.444004
ADCY4	ENSSSCG00000001988	adenylate cyclase 4	-2.293	ENSG00000129467	ADCY4	0.253629	4.50893	0.773744
ADORA1	ENSSSCG00000021059	adenosine A1 receptor	-2.381	ENSG00000163485	ADORA1	-2.30563	3.11197	0.00185252
ADPGK	ENSSSCG00000001925	ADP dependent glucokinase	-2.488	ENSG00000159322	ADPGK	0.214396	4.60706	0.813252
ADRA2A	ENSSSCG00000010629	adrenoceptor alpha 2A	-2.467	ENSG00000150594	ADRA2A	-1.74328	4.50891	0.016941
ADRA2B	ENSSSCG00000008122	adrenoceptor alpha 2B	-3.132	ENSG00000274286	ADRA2B	-0.641853	0.824396	0.38033
ADRA2C	ENSSSCG00000008703	adrenoceptor alpha 2C	-5.197	ENSG00000184160	ADRA2C	-1.14781	4.0933	0.113204
ADRB1	ENSSSCG00000010647	adrenoceptor beta 1	-3.57	ENSG00000043591	ADRB1	-0.539817	1.11132	0.460183
AFP	ENSSSCG00000008949	alpha fetoprotein	-2.083	ENSG00000081051	AFP	1.04749	-3.57071	0.486617
AGER	ENSSSCG00000001437	advanced glycosylation end-product specific receptor	-2.752	ENSG00000204305	AGER	0.378008	3.90755	0.655776
AGPAT5	ENSSSCG00000015755	1-acylglycerol-3-phosphate O-acyltransferase 5	-2.574	ENSG00000155189	AGPAT5	-0.0309952	2.60704	0.93491
AGRP	ENSSSCG00000002775	agouti related neuropeptide	-2.415	ENSG00000159723	AGRP	2.17161	-2.4876	0.0416634
AGTPBP1	ENSSSCG00000010957	ATP/GTP binding protein 1	-2.2	ENSG00000135049	AGTPBP1	-0.216831	2.52163	0.743588
AGTR2	ENSSSCG00000012600	angiotensin II receptor type 2	-2.779	ENSG00000180772	AGTR2	3.20326	-3.71577	0.258477
AHCY	ENSSSCG00000007278	adenosylhomocysteinase	2.559	ENSG00000101444	AHCY	0.388749	6.11623	0.643833
AHI1	ENSSSCG00000004166	Abelson helper integration site 1	-2.149	ENSG00000135541	AHI1	-0.144925	2.60002	0.816424
AHSG	ENSSSCG00000011799	alpha 2-HS glycoprotein	-2.491	ENSG00000145192	AHSG	-1.24645	-3.26624	0.26633
AK3	ENSSSCG00000023595	adenylate kinase 3	3.096	ENSG00000147853	AK3	-0.218429	5.24503	0.73947
AK5	ENSSSCG00000003773	adenylate kinase 5	-8.714	ENSG00000154027	AK5	-0.666245	0.886906	0.363585
ALB	ENSSSCG00000008948	albumin	-2.307	ENSG00000163631	ALB	-1.20325	-3.18257	0.26633
ALG11	ENSSSCG00000009381	ALG11, alpha-1,2-mannosyltransferase	-3.753	ENSG00000253710	ALG11	-0.0813286	0.961766	0.890292
ALG8	ENSSSCG00000014887	ALG8, alpha-1,3-glucosyltransferase	-2.913	ENSG00000159063	ALG8	-0.20153	2.79825	0.757867
ALX3	ENSSSCG00000006812	ALX homeobox 3	-8.378	ENSG00000156150	ALX3	0.231007	-1.39208	0.821602
AMMECR1	ENSSSCG00000037591	Alport syndrome, mental retardation, midface hypoplasia and elliptocytosis chromosomal region gene 1	-3.321	ENSG00000101935	AMMECR1	0.700072	3.55691	0.393913
AMN	ENSSSCG00000002524	amnion associated transmembrane protein	-2.736	ENSG00000166126	AMN	0.617447	6.59034	0.451416
ANAPC15	ENSSSCG00000014806	anaphase promoting complex subunit 15	-2.319	ENSG00000110200	ANAPC15	0.370278	1.92962	0.669261
ANAPC16	ENSSSCG00000037728	anaphase promoting complex subunit 16	-4.375	ENSG00000166295	ANAPC16	-0.558236	5.81474	0.430337
ANK1	ENSSSCG00000007022	ankyrin 1	-2.874	ENSG00000029534	ANK1	0.638795	1.10547	0.444542
ANKRD13C	ENSSSCG00000003790	ankyrin repeat domain 13C	4.133	ENSG00000118454	ANKRD13C	-0.221894	4.00703	0.736548
ANO9	ENSSSCG00000024569	anoctamin 9	-2.989	ENSG00000185101	ANO9	-0.127477	7.75169	0.831988
ANXA1	ENSSSCG00000005267	annexin A1	2.178	ENSG00000135046	ANXA1	0.823328	7.97258	0.312083
ANXA13	ENSSSCG00000005979	annexin A13	-3.281	ENSG00000104537	ANXA13	-1.35788	-3.44289	0.520684
ANXA7	ENSSSCG00000010299	annexin A7	-3.83	ENSG00000138279	ANXA7	0.307064	5.78149	0.72097
AOC1	ENSSSCG00000016442	amine oxidase, copper containing 1	-4.009	ENSG00000002726	AOC1	-0.0126502	2.66154	0.954079
AP1B1	ENSSSCG00000009978	adaptor related protein complex 1 beta 1 subunit	9.907	ENSG00000100280	AP1B1	0.150872	7.97644	0.877277
AP1S2	ENSSSCG00000036074	adaptor related protein complex 1 sigma 2 subunit	-2.422	ENSG00000182287	AP1S2	-0.414686	3.0316	0.554163
AP2A2	ENSSSCG00000012836	adaptor related protein complex 2 alpha 2 subunit	-2.727	ENSG00000183020	AP2A2	-0.00213997	5.80736	0.963285
AP5Z1	ENSSSCG00000007577	adaptor related protein complex 5 zeta 1 subunit	2.053	ENSG00000242802	AP5Z1	0.0742733	7.67322	0.956874
APCDD1L	ENSSSCG00000007515	APC down-regulated 1 like	-3.259	ENSG00000198768	APCDD1L	-2.05893	1.90714	0.00563835
APOA1	ENSSSCG00000030921	apolipoprotein A1	2.735	ENSG00000118137	APOA1	0.626831	-1.15638	0.535735
AQP10	ENSSSCG00000006551	aquaporin 10	-2.717	ENSG00000143595	AQP10	-0.280461	-1.96202	0.753512
AQP2	ENSSSCG00000021193	aquaporin 2	-2.028	ENSG00000167580	AQP2	-1.93915	-1.32979	0.018894
AQP3	ENSSSCG00000040513	aquaporin 3 (Gill blood group)	3.717	ENSG00000165272	AQP3	2.05361	10.2792	0.014832
AR	ENSSSCG00000012371	androgen receptor	-2.544	ENSG00000169083	AR	-1.53971	2.4224	0.0353924
ARG1	ENSSSCG00000004195	arginase 1	30.79	ENSG00000118520	ARG1	1.09171	6.79409	0.180881
ARG2	ENSSSCG00000002294	arginase 2	4.032	ENSG00000081181	ARG2	0.849594	0.66322	0.305706
ARGLU1	ENSSSCG00000009536	arginine and glutamate rich 1	-3.212	ENSG00000134884	ARGLU1	-0.0778409	6.2366	0.883811
ARHGAP30	ENSSSCG00000006372	Rho GTPase activating protein 30	-3.602	ENSG00000186517	ARHGAP30	0.481027	5.52174	0.561965
ARHGAP31	ENSSSCG00000026224	Rho GTPase activating protein 31	2.826	ENSG00000031081	ARHGAP31	-0.659832	4.27607	0.355234
ARID4B	ENSSSCG00000010156	AT-rich interaction domain 4B	-5.498	ENSG00000054267	ARID4B	-0.39391	3.26517	0.57195
ARID5B	ENSSSCG00000010219	AT-rich interaction domain 5B	-2.96	ENSG00000150347	ARID5B	-0.244281	4.18767	0.714132
ARL6IP5	ENSSSCG00000033154	ADP ribosylation factor like GTPase 6 interacting protein 5	-2.142	ENSG00000144746	ARL6IP5	-1.37812	5.42457	0.0576508
ARMC9	ENSSSCG00000023994	armadillo repeat containing 9	-2.388	ENSG00000135931	ARMC9	-0.0085922	1.86287	0.958485
ARNT	ENSSSCG00000006646	aryl hydrocarbon receptor nuclear translocator	-2.324	ENSG00000143437	ARNT	-0.633845	4.2097	0.373789
ARNT2	ENSSSCG00000040288	aryl hydrocarbon receptor nuclear translocator 2	-2.62	ENSG00000172379	ARNT2	-0.468377	1.55203	0.511483
ARPC5L	ENSSSCG00000005596	actin related protein 2/3 complex subunit 5 like	2.825	ENSG00000136950	ARPC5L	0.687522	6.35548	0.400247
ARR3	ENSSSCG00000012379	arrestin 3	-2.833	ENSG00000120500	ARR3	-0.370553	-1.4578	0.613413
ARRDC2	ENSSSCG00000013893	arrestin domain containing 2	-3.781	ENSG00000105643	ARRDC2	-0.689705	5.09984	0.334275
ASAP2	ENSSSCG00000008642	ArfGAP with SH3 domain, ankyrin repeat and PH domain 2	-4.838	ENSG00000151693	ASAP2	-1.05618	2.65319	0.145202
ASXL1	ENSSSCG00000007248	additional sex combs like 1, transcriptional regulator	-2.508	ENSG00000171456	ASXL1	0.112673	5.00421	0.91716
ATCAY	ENSSSCG00000026754	ATCAY, caytaxin	2.097	ENSG00000167654	ATCAY	1.16005	-1.36648	0.262624
ATF6	ENSSSCG00000006346	activating transcription factor 6	-3.738	ENSG00000118217	ATF6	-0.0934091	4.83592	0.867862
ATF7IP	ENSSSCG00000000612	activating transcription factor 7 interacting protein	-2.56	ENSG00000171681	ATF7IP	-0.193627	4.14226	0.764812
ATG13	ENSSSCG00000013257	autophagy related 13	2.065	ENSG00000175224	ATG13	0.307788	5.97015	0.720449
ATG14	ENSSSCG00000005058	autophagy related 14	3.076	ENSG00000126775	ATG14	-0.24553	3.92653	0.712974
ATIC	ENSSSCG00000016173	5-aminoimidazole-4-carboxamide ribonucleotide formyltransferase/IMP cyclohydrolase	-2.579	ENSG00000138363	ATIC	0.278409	4.62968	0.749899
ATP1A4	ENSSSCG00000006391	ATPase Na+/K+ transporting subunit alpha 4	-7.42	ENSG00000132681	ATP1A4	-1.33436	-2.18581	0.175279
ATP2A3	ENSSSCG00000017874	ATPase sarcoplasmic/endoplasmic reticulum Ca2+ transporting 3	3.015	ENSG00000074370	ATP2A3	-1.72793	6.62506	0.0178215
ATP2B1	ENSSSCG00000027898	ATPase plasma membrane Ca2+ transporting 1	-4.37	ENSG00000070961	ATP2B1	-0.188399	4.17796	0.77046
ATP2B4	ENSSSCG00000015273	ATPase plasma membrane Ca2+ transporting 4	-3.032	ENSG00000058668	ATP2B4	-0.137858	6.23295	0.821423
ATP6V0A4	ENSSSCG00000016516	ATPase H+ transporting V0 subunit a4	3.461	ENSG00000105929	ATP6V0A4	-2.64416	3.11238	0.000393688
ATRIP	ENSSSCG00000011359	ATR interacting protein	-4.95	ENSG00000164053	ATRIP	0.192018	4.06883	0.836581
AVPR2	ENSSSCG00000012789	arginine vasopressin receptor 2	-3.047	ENSG00000126895	AVPR2	-1.08897	3.04037	0.133662
B3GALT1	ENSSSCG00000034351	beta-1,3-galactosyltransferase 1	-2.447	ENSG00000172318	B3GALT1	-0.71572	-2.48737	0.451686
B3GLCT	ENSSSCG00000009335	beta 3-glucosyltransferase	-6.52	ENSG00000187676	B3GLCT	0.0322159	2.41994	1
BACE1	ENSSSCG00000015079	beta-secretase 1	-4.817	ENSG00000186318	BACE1	-0.635877	3.76562	0.372677
BARHL1	ENSSSCG00000005730	BarH like homeobox 1	-2.737	ENSG00000125492	BARHL1	6.71034	-1.82172	4.67e-05
BATF3	ENSSSCG00000026587	basic leucine zipper ATF-like transcription factor 3	4.303	ENSG00000123685	BATF3	1.87376	2.15161	0.0259046
BAZ1A	ENSSSCG00000001958	bromodomain adjacent to zinc finger domain 1A	-2.47	ENSG00000198604	BAZ1A	0.452661	3.88497	0.58735
BCAS1	ENSSSCG00000007485	breast carcinoma amplified sequence 1	-6.362	ENSG00000064787	BCAS1	-2.63792	0.950167	0.000491769
BCAT2	ENSSSCG00000003139	branched chain amino acid transaminase 2	-3.331	ENSG00000105552	BCAT2	-0.484544	5.64079	0.490632
BCCIP	ENSSSCG00000010743	BRCA2 and CDKN1A interacting protein	-4.538	ENSG00000107949	BCCIP	0.236353	4.09313	0.79122
BCL10	ENSSSCG00000025691	B-cell CLL/lymphoma 10	3.034	ENSG00000142867	BCL10	0.16496	3.06026	0.864165
BCL2A1	ENSSSCG00000040010	BCL2 related protein A1	5.571	ENSG00000140379	BCL2A1	2.43806	0.924735	0.00576163
BCR	ENSSSCG00000010052	BCR, RhoGEF and GTPase activating protein	-2.721	ENSG00000186716	BCR	0.387151	6.75999	0.64525
BDNF	ENSSSCG00000013333	brain derived neurotrophic factor	-2.999	ENSG00000176697	BDNF	0.525519	0.321263	0.555579
BDP1	ENSSSCG00000016968	B double prime 1, subunit of RNA polymerase III transcription initiation factor IIIB	-3.992	ENSG00000145734	BDP1	-0.434435	3.00539	0.536168
BHLHE41	ENSSSCG00000028552	basic helix-loop-helix family member e41	-2.217	ENSG00000123095	BHLHE41	-1.95253	3.17021	0.00784256
BHMT	ENSSSCG00000014108	betaine--homocysteine S-methyltransferase	-3.333	ENSG00000145692	BHMT	-1.3006	-2.6071	0.163726
BIN3	ENSSSCG00000009629	bridging integrator 3	-3.07	ENSG00000147439	BIN3	0.670292	3.78026	0.413858
BIRC2	ENSSSCG00000027529	baculoviral IAP repeat containing 2	-2.067	ENSG00000110330	BIRC2	-0.434821	3.99648	0.534631
BIRC6	ENSSSCG00000008513	baculoviral IAP repeat containing 6	-4.774	ENSG00000115760	BIRC6	-0.392716	4.62695	0.571885
BMPR1A	ENSSSCG00000010360	bone morphogenetic protein receptor type 1A	-3.438	ENSG00000107779	BMPR1A	-0.764633	3.81525	0.286634
BMPR1B	ENSSSCG00000029621	bone morphogenetic protein receptor type 1B	-4.813	ENSG00000138696	BMPR1B	1.60554	0.527595	0.0614278
BMPR2	ENSSSCG00000016113	bone morphogenetic protein receptor type 2	-2.046	ENSG00000204217	BMPR2	-0.872081	4.34909	0.225458
BORA	ENSSSCG00000025120	bora, aurora kinase A activator	-2.327	ENSG00000136122	BORA	-0.369852	-0.167884	0.621109
BPIFA1	ENSSSCG00000007260	BPI fold containing family A member 1	2.038	ENSG00000198183	BPIFA1	-1.16599	-3.81265	0.652019
BPIFB3	ENSSSCG00000026137	BPI fold containing family B member 3	-8.22	ENSG00000186190	BPIFB3	-0.695453	-3.22451	0.59478
BRWD3	ENSSSCG00000025156	bromodomain and WD repeat domain containing 3	4.788	ENSG00000165288	BRWD3	0.189222	2.92127	0.838262
BTD	ENSSSCG00000011193	biotinidase	-3.285	ENSG00000169814	BTD	-0.0250573	3.20989	0.940252
BTG3	ENSSSCG00000012014	BTG anti-proliferation factor 3	-3.284	ENSG00000154640	BTG3	0.665406	4.23619	0.416855
BTRC	ENSSSCG00000010563	beta-transducin repeat containing E3 ubiquitin protein ligase	-4.658	ENSG00000166167	BTRC	0.0392111	3.30338	0.995306
BZW1	ENSSSCG00000016094	basic leucine zipper and W2 domains 1	-4.103	ENSG00000082153	BZW1	0.447384	5.82247	0.590957
C1orf174	ENSSSCG00000031102	chromosome 1 open reading frame 174	4.221	ENSG00000198912	C1orf174	0.335913	3.15155	0.695
C1orf56	ENSSSCG00000006639	chromosome 1 open reading frame 56	-3.755	ENSG00000143443	C1orf56	-0.0502851	2.71976	0.913028
C1QA	ENSSSCG00000003524	complement C1q A chain	-3.677	ENSG00000173372	C1QA	-0.371783	6.17641	0.590781
C2CD3	ENSSSCG00000014835	C2 calcium dependent domain containing 3	2.003	ENSG00000168014	C2CD3	0.472129	3.1217	0.569998
C3	ENSSSCG00000013551	complement C3	-2.633	ENSG00000125730	C3	-1.0821	6.82228	0.134017
C4A	ENSSSCG00000001427	complement C4B (Chido blood group)	2.386	ENSG00000224389	C4B	0.356129	-0.696011	0.687713
C4A	ENSSSCG00000001427	complement C4B (Chido blood group)	2.386	ENSG00000244731	C4A	1.0441	0.037465	0.216563
C6orf62	ENSSSCG00000038752	chromosome 6 open reading frame 62	-2.122	ENSG00000112308	C6orf62	-0.0438189	4.94795	0.919787
CA3	ENSSSCG00000006141	carbonic anhydrase 3	-6.558	ENSG00000164879	CA3	-1.64329	0.271025	0.0275758
CA6	ENSSSCG00000003391	carbonic anhydrase 6	-4.79	ENSG00000131686	CA6	-2.37883	4.39384	0.00127654
CACNA2D2	ENSSSCG00000011412	calcium voltage-gated channel auxiliary subunit alpha2delta 2	-2.576	ENSG00000007402	CACNA2D2	-0.422889	2.28729	0.551566
CALB1	ENSSSCG00000006125	calbindin 1	-4.193	ENSG00000104327	CALB1	0.0717067	-2.42844	0.99617
CALM1	ENSSSCG00000025768	calmodulin 1	-2.827	ENSG00000198668	CALM1	0.220473	7.56723	0.80634
CALY	ENSSSCG00000034701	calcyon neuron specific vesicular protein	-2.425	ENSG00000130643	CALY	0.61803	0.730224	0.471266
CAMK4	ENSSSCG00000037019	calcium/calmodulin dependent protein kinase IV	2.584	ENSG00000152495	CAMK4	-0.36603	-0.328087	0.638986
CARM1	ENSSSCG00000013633	coactivator associated arginine methyltransferase 1	2.066	ENSG00000142453	CARM1	0.204839	5.10996	0.822332
CARMIL1	ENSSSCG00000001100	capping protein regulator and myosin 1 linker 1	-12.678	ENSG00000079691	CARMIL1	-0.282258	2.94714	0.677918
CASP8AP2	ENSSSCG00000004331	caspase 8 associated protein 2	-2.623	ENSG00000118412	CASP8AP2	-0.506963	1.61471	0.476514
CBFA2T2	ENSSSCG00000027410	CBFA2/RUNX1 translocation partner 2	2.574	ENSG00000078699	CBFA2T2	0.0425969	4.4203	0.990561
CBLN2	ENSSSCG00000020859	cerebellin 2 precursor	-2.552	ENSG00000141668	CBLN2	-2.40509	-0.163078	0.00230703
CC2D1B	ENSSSCG00000003862	coiled-coil and C2 domain containing 1B	2.038	ENSG00000154222	CC2D1B	0.150075	4.90418	0.878636
CC2D2A	ENSSSCG00000008738	coiled-coil and C2 domain containing 2A	2.083	ENSG00000048342	CC2D2A	-0.434342	1.8147	0.539808
CCDC136	ENSSSCG00000016579	coiled-coil domain containing 136	-2.034	ENSG00000128596	CCDC136	-0.138728	0.715368	0.828544
CCDC160	ENSSSCG00000031011	coiled-coil domain containing 160	-4.217	ENSG00000203952	CCDC160	-2.35287	-1.44184	0.00665556
CCDC167	ENSSSCG00000036178	coiled-coil domain containing 167	-4.936	ENSG00000198937	CCDC167	0.419856	3.88476	0.617344
CCDC50	ENSSSCG00000036423	coiled-coil domain containing 50	-3.275	ENSG00000152492	CCDC50	-0.802417	4.3755	0.263801
CCDC60	ENSSSCG00000009842	coiled-coil domain containing 60	-3.316	ENSG00000183273	CCDC60	0.588216	-2.13076	0.70165
CCL17	ENSSSCG00000023852	C-C motif chemokine ligand 17	2.384	ENSG00000102970	CCL17	3.6151	3.83481	8.08e-05
CCL3L1	ENSSSCG00000017700	C-C motif chemokine ligand 3 like 1	2.14	ENSG00000276085	CCL3L1	4.62145	-0.0534879	2.24e-05
CCL3L1	ENSSSCG00000017700	C-C motif chemokine ligand 3 like 1	2.14	ENSG00000276085	CCL3L3	4.62145	-0.0534879	2.24e-05
CCL3L1	ENSSSCG00000017700	C-C motif chemokine ligand 3 like 1	2.14	ENSG00000277632	CCL3	2.1866	-2.38892	0.0542921
CCL3L1	ENSSSCG00000017700	C-C motif chemokine ligand 3 like 1	2.14	ENSG00000275385	CCL18	3.837	6.11867	3.26e-05
CCNA1	ENSSSCG00000009354	cyclin A1	-3.798	ENSG00000133101	CCNA1	-1.32365	-1.2344	0.108584
CCNF	ENSSSCG00000026326	cyclin F	-2.739	ENSG00000162063	CCNF	0.683906	3.29817	0.405873
CCNJL	ENSSSCG00000017036	cyclin J like	7.065	ENSG00000135083	CCNJL	0.535191	0.660995	0.52034
CCPG1	ENSSSCG00000004610	cell cycle progression 1	-3.152	ENSG00000260916	CCPG1	-0.524936	2.17165	0.462163
CCR7	ENSSSCG00000017466	C-C motif chemokine receptor 7	4.59	ENSG00000126353	CCR7	1.96901	1.50725	0.0201249
CCSER2	ENSSSCG00000010351	coiled-coil serine rich protein 2	-3.492	ENSG00000107771	CCSER2	-0.112016	4.39059	0.848605
CD36	ENSSSCG00000015405	CD36 molecule	3.477	ENSG00000135218	CD36	1.64757	6.09895	0.0468676
CD3E	ENSSSCG00000040140	CD3e molecule	3.439	ENSG00000198851	CD3E	0.0171955	2.59591	1
CD3G	ENSSSCG00000015094	CD3g molecule	3.571	ENSG00000160654	CD3G	-0.461617	0.0425661	0.538565
CD4	ENSSSCG00000000687	CD4 molecule	2.021	ENSG00000010610	CD4	0.0960926	4.70574	0.934085
CD40LG	ENSSSCG00000030172	CD40 ligand	3.585	ENSG00000102245	CD40LG	-1.62435	-0.795969	0.0413015
CD86	ENSSSCG00000011877	CD86 molecule	-3.318	ENSG00000114013	CD86	0.318844	1.31978	0.716239
CD96	ENSSSCG00000023993	CD96 molecule	2.816	ENSG00000153283	CD96	-0.859759	0.934725	0.243686
CDC25C	ENSSSCG00000014329	cell division cycle 25C	3.192	ENSG00000158402	CDC25C	1.59723	0.865655	0.0606474
CDC42BPA	ENSSSCG00000010862	CDC42 binding protein kinase alpha	-2.879	ENSG00000143776	CDC42BPA	-0.457582	3.54657	0.515285
CDC42SE1	ENSSSCG00000031881	CDC42 small effector 1	-2.049	ENSG00000197622	CDC42SE1	0.310304	5.2857	0.718
CDCA7	ENSSSCG00000015961	cell division cycle associated 7	-2.131	ENSG00000144354	CDCA7	1.36972	3.37161	0.0965596
CDH1	ENSSSCG00000025652	cadherin 1	-2.182	ENSG00000039068	CDH1	0.415515	7.07183	0.619288
CDHR1	ENSSSCG00000010348	cadherin related family member 1	3.2	ENSG00000148600	CDHR1	0.0687192	8.5041	0.962657
CDK16	ENSSSCG00000012269	cyclin dependent kinase 16	2.149	ENSG00000102225	CDK16	0.106792	6.22492	0.923009
CDK6	ENSSSCG00000040183	cyclin dependent kinase 6	-3.444	ENSG00000105810	CDK6	-0.511731	3.66715	0.469052
CDKN1A	ENSSSCG00000001565	cyclin dependent kinase inhibitor 1A	5.236	ENSG00000124762	CDKN1A	1.37372	7.64491	0.0943706
CDKN3	ENSSSCG00000005047	cyclin dependent kinase inhibitor 3	-2.6	ENSG00000100526	CDKN3	1.71682	1.7313	0.0427528
CENPF	ENSSSCG00000015581	centromere protein F	4.156	ENSG00000117724	CENPF	1.98487	3.03432	0.0191733
CEP120	ENSSSCG00000014239	centrosomal protein 120	-2.691	ENSG00000168944	CEP120	-1.01512	2.13305	0.162071
CEP152	ENSSSCG00000004657	centrosomal protein 152	-4.165	ENSG00000103995	CEP152	0.431534	0.76549	0.618755
CEP295	ENSSSCG00000014946	centrosomal protein 295	-3.627	ENSG00000166004	CEP295	-0.274857	-0.190703	0.705697
CES1	ENSSSCG00000039985	carboxylesterase 1	-3.661	ENSG00000198848	CES1	-1.98577	2.67584	0.00702843
CES3	ENSSSCG00000024476	carboxylesterase 3	-2.574	ENSG00000172828	CES3	0.0664594	1.76522	0.970519
CFD	ENSSSCG00000013418	complement factor D	-2.659	ENSG00000197766	CFD	-1.45647	10.5824	0.0448815
CFL2	ENSSSCG00000001959	cofilin 2	-8.176	ENSG00000165410	CFL2	-1.45178	2.34698	0.0473991
CGA	ENSSSCG00000025434	glycoprotein hormones, alpha polypeptide	3.866	ENSG00000135346	CGA	-3.13175	-2.50617	0.00219435
CHCHD1	ENSSSCG00000010308	coiled-coil-helix-coiled-coil-helix domain containing 1	-2.178	ENSG00000172586	CHCHD1	-0.0731801	4.8811	0.888906
CHD1	ENSSSCG00000014177	chromodomain helicase DNA binding protein 1	-3.177	ENSG00000153922	CHD1	-0.03076	3.29437	0.934701
CHEK1	ENSSSCG00000015215	checkpoint kinase 1	-2.392	ENSG00000149554	CHEK1	0.228342	2.51621	0.801833
CHGB	ENSSSCG00000039779	chromogranin B	-2.259	ENSG00000089199	CHGB	0.250019	-1.89452	0.946784
CHIC2	ENSSSCG00000032645	cysteine rich hydrophobic domain 2	-3.494	ENSG00000109220	CHIC2	-0.0871099	4.07394	0.874978
CHIT1	ENSSSCG00000015477	chitinase 1	-2.977	ENSG00000133063	CHIT1	-0.2944	-2.10685	0.748489
CHL1	ENSSSCG00000011524	cell adhesion molecule L1 like	2.822	ENSG00000134121	CHL1	-0.260822	3.87375	0.698038
CHM	ENSSSCG00000012463	CHM, Rab escort protein 1	-2.059	ENSG00000188419	CHM	-0.634604	2.21	0.376021
CHRDL1	ENSSSCG00000012576	chordin like 1	-2.303	ENSG00000101938	CHRDL1	-3.46941	3.71459	5.35e-06
CHRNB2	ENSSSCG00000006545	cholinergic receptor nicotinic beta 2 subunit	-4.759	ENSG00000160716	CHRNB2	-0.0300537	-0.0660995	0.955303
CHST9	ENSSSCG00000003721	carbohydrate sulfotransferase 9	-3.135	ENSG00000154080	CHST9	0.614088	-2.0841	0.478014
CIDEC	ENSSSCG00000011557	cell death inducing DFFA like effector c	-2.068	ENSG00000187288	CIDEC	-0.437391	1.95479	0.539694
CILP	ENSSSCG00000004928	cartilage intermediate layer protein	-3.41	ENSG00000138615	CILP	-2.38721	3.68691	0.00125567
CITED1	ENSSSCG00000012409	Cbp/p300 interacting transactivator with Glu/Asp rich carboxy-terminal domain 1	-6.584	ENSG00000125931	CITED1	1.41394	-2.84329	0.17355
CIZ1	ENSSSCG00000005640	CDKN1A interacting zinc finger protein 1	3.375	ENSG00000148337	CIZ1	-0.14994	6.81664	0.808915
CKM	ENSSSCG00000036132	creatine kinase, M-type	2.583	ENSG00000104879	CKM	-0.0349537	-0.886549	0.941455
CKMT2	ENSSSCG00000014128	creatine kinase, mitochondrial 2	-2.411	ENSG00000131730	CKMT2	-2.36286	1.00271	0.00172525
CLCC1	ENSSSCG00000006841	chloride channel CLIC like 1	-2.656	ENSG00000121940	CLCC1	-0.159178	2.48283	0.801991
CLCN6	ENSSSCG00000003429	chloride voltage-gated channel 6	-2.583	ENSG00000011021	CLCN6	-0.215984	3.74195	0.742691
CLDN18	ENSSSCG00000011657	claudin 18	-4.434	ENSG00000066405	CLDN18	-0.467719	-1.99532	0.613741
CLDN2	ENSSSCG00000037234	claudin 2	-4.179	ENSG00000165376	CLDN2	0.172764	-1.26876	0.92277
CLDN6	ENSSSCG00000023743	claudin 6	-2.473	ENSG00000184697	CLDN6	2.02707	-2.36814	0.144973
CLEC1B	ENSSSCG00000000650	C-type lectin domain family 1 member B	-2.28	ENSG00000165682	CLEC1B	0.59518	-3.70391	0.811806
CLGN	ENSSSCG00000026360	calmegin	-2.474	ENSG00000153132	CLGN	-2.86162	-0.678022	0.000420238
CLIC5	ENSSSCG00000037416	chloride intracellular channel 5	-3.11	ENSG00000112782	CLIC5	-2.43141	0.926856	0.00130677
CLK3	ENSSSCG00000001904	CDC like kinase 3	-2.491	ENSG00000179335	CLK3	0.128964	5.62579	0.900242
CLPS	ENSSSCG00000001552	colipase	-2.448	ENSG00000137392	CLPS	3.88183	-3.51869	0.0993508
CMKLR1	ENSSSCG00000031346	chemerin chemokine-like receptor 1	2.272	ENSG00000174600	CMKLR1	-1.08426	2.86539	0.135473
CNOT1	ENSSSCG00000002799	CCR4-NOT transcription complex subunit 1	-2.375	ENSG00000125107	CNOT1	-0.0671013	4.77513	0.895374
CNTD1	ENSSSCG00000040866	cyclin N-terminal domain containing 1	-6.561	ENSG00000176563	CNTD1	0.455241	-0.747108	0.629603
CNTN4	ENSSSCG00000011527	contactin 4	-2.573	ENSG00000144619	CNTN4	-1.8954	-0.603362	0.0158421
COL14A1	ENSSSCG00000005997	collagen type XIV alpha 1 chain	-3.04	ENSG00000187955	COL14A1	-0.920786	5.35703	0.200971
COL17A1	ENSSSCG00000010607	collagen type XVII alpha 1 chain	-2.296	ENSG00000065618	COL17A1	0.873979	9.3766	0.283099
COL1A1	ENSSSCG00000036135	collagen type I alpha 1 chain	-2.372	ENSG00000108821	COL1A1	-0.709269	10.7819	0.320493
COL6A2	ENSSSCG00000028022	collagen type VI alpha 2 chain	-2.98	ENSG00000142173	COL6A2	0.247692	11.1187	0.779011
COL6A3	ENSSSCG00000027331	collagen type VI alpha 3 chain	-4.346	ENSG00000163359	COL6A3	0.127748	7.3378	0.901116
COLEC12	ENSSSCG00000040397	collectin subfamily member 12	-3.273	ENSG00000158270	COLEC12	-1.54213	3.86247	0.0343796
COPA	ENSSSCG00000006386	coatomer protein complex subunit alpha	-3.474	ENSG00000122218	COPA	-0.126475	6.03731	0.833287
COQ9	ENSSSCG00000025284	coenzyme Q9	-2.357	ENSG00000088682	COQ9	-0.230571	4.71996	0.727583
CPB1	ENSSSCG00000011694	carboxypeptidase B1	-3.076	ENSG00000153002	CPB1	-1.64711	-1.89813	0.0533328
CPEB1	ENSSSCG00000001808	cytoplasmic polyadenylation element binding protein 1	-2.823	ENSG00000214575	CPEB1	-0.316373	0.162599	0.666888
CPED1	ENSSSCG00000016618	cadherin like and PC-esterase domain containing 1	-2.648	ENSG00000106034	CPED1	-1.94156	1.59108	0.00875147
CPNE5	ENSSSCG00000001567	copine 5	-4.214	ENSG00000124772	CPNE5	-0.251239	1.629	0.7126
CPSF3	ENSSSCG00000020799	cleavage and polyadenylation specific factor 3	-4.163	ENSG00000119203	CPSF3	0.158058	3.89357	0.871335
CREB1	ENSSSCG00000034395	cAMP responsive element binding protein 1	-4.508	ENSG00000118260	CREB1	-0.37167	4.11797	0.591611
CRELD1	ENSSSCG00000011560	cysteine rich with EGF like domains 1	-4.787	ENSG00000163703	CRELD1	-0.300289	4.39555	0.65902
CRYBB1	ENSSSCG00000009964	crystallin beta B1	-2.587	ENSG00000100122	CRYBB1	-1.24603	-0.496494	0.108417
CSF3	ENSSSCG00000017488	colony stimulating factor 3	-2.807	ENSG00000108342	CSF3	9.25721	0.497213	2.93e-09
CSF3R	ENSSSCG00000025795	colony stimulating factor 3 receptor	-2.731	ENSG00000119535	CSF3R	0.57669	3.00699	0.48481
CSN3	ENSSSCG00000009267	casein kappa	-2.988	ENSG00000171209	CSN3	3.09522	-3.76332	0.369143
CSPP1	ENSSSCG00000006202	centrosome and spindle pole associated protein 1	-3.5	ENSG00000104218	CSPP1	-0.0431057	1.69652	0.927109
CSRNP3	ENSSSCG00000015906	cysteine and serine rich nuclear protein 3	-3.67	ENSG00000178662	CSRNP3	-0.900345	0.23797	0.224917
CTCFL	ENSSSCG00000007505	CCCTC-binding factor like	3.049	ENSG00000124092	CTCFL	-1.10518	-2.98787	0.281177
CTSC	ENSSSCG00000014924	cathepsin C	-3.605	ENSG00000109861	CTSC	1.7283	6.80229	0.0376467
CTSD	ENSSSCG00000040793	cathepsin D	2.25	ENSG00000250644		1.54788	-0.0175815	0.0837103
CTSD	ENSSSCG00000040793	cathepsin D	2.25	ENSG00000117984	CTSD	0.215587	9.20959	0.811238
CTSS	ENSSSCG00000006648	cathepsin S	-3.24	ENSG00000163131	CTSS	-0.614208	4.13883	0.38864
CTSZ	ENSSSCG00000007522	cathepsin Z	2.594	ENSG00000101160	CTSZ	-0.363372	7.50276	0.598315
CTTNBP2NL	ENSSSCG00000006781	CTTNBP2 N-terminal like	-3.498	ENSG00000143079	CTTNBP2NL	-0.2163	3.81745	0.742306
CUTA	ENSSSCG00000001512	cutA divalent cation tolerance homolog	-2.233	ENSG00000112514	CUTA	0.0122126	6.75611	0.978193
CUX2	ENSSSCG00000009831	cut like homeobox 2	-3.388	ENSG00000111249	CUX2	-1.30729	1.29507	0.0742995
CXCL11	ENSSSCG00000008978	C-X-C motif chemokine ligand 11	-2.242	ENSG00000169248	CXCL11	-0.47333	-2.34671	0.551071
CXCR6	ENSSSCG00000011318	C-X-C motif chemokine receptor 6	5.203	ENSG00000172215	CXCR6	1.20576	-0.268883	0.152687
CYP11A1	ENSSSCG00000025273	cytochrome P450 family 11 subfamily A member 1	-2.406	ENSG00000140459	CYP11A1	-0.438755	-1.21032	0.58045
CYP17A1	ENSSSCG00000010591	cytochrome P450 family 17 subfamily A member 1	-3.718	ENSG00000148795	CYP17A1	0.488327	-2.96451	0.879034
CYP1B1	ENSSSCG00000033844	cytochrome P450 family 1 subfamily B member 1	-2.331	ENSG00000138061	CYP1B1	-2.22363	3.17489	0.00262802
CYP24A1	ENSSSCG00000007486	cytochrome P450 family 24 subfamily A member 1	-2.024	ENSG00000019186	CYP24A1	1.46856	-0.356209	0.10621
CYTB	ENSSSCG00000018094	cytochrome B	-2.37	ENSG00000198727	MT-CYB	-0.645765	10.3838	0.364137
DAB1	ENSSSCG00000003833	DAB1, reelin adaptor protein	-2.924	ENSG00000173406	DAB1	0.0948656	-1.46661	0.923429
DAD1	ENSSSCG00000002050	defender against cell death 1	-2.33	ENSG00000129562	DAD1	-0.261921	6.33596	0.695885
DCT	ENSSSCG00000009490	dopachrome tautomerase	-6.402	ENSG00000080166	DCT	0.406142	5.92951	0.627873
DDHD1	ENSSSCG00000005043	DDHD domain containing 1	-2.061	ENSG00000100523	DDHD1	0.431898	3.10321	0.607482
DDX55	ENSSSCG00000009771	DEAD-box helicase 55	-3.856	ENSG00000111364	DDX55	0.491186	3.42345	0.554423
DEK	ENSSSCG00000001075	DEK proto-oncogene	-2.328	ENSG00000124795	DEK	0.0259655	4.97068	0.993052
DENND1A	ENSSSCG00000005585	DENN domain containing 1A	3.27	ENSG00000119522	DENND1A	-0.280437	4.20329	0.678569
DENND3	ENSSSCG00000030831	DENN domain containing 3	-2.416	ENSG00000105339	DENND3	-0.468863	3.44565	0.5058
DIO1	ENSSSCG00000028896	iodothyronine deiodinase 1	-2.548	ENSG00000211452	DIO1	0.135532	-3.05269	0.893679
DIO3	ENSSSCG00000036990	iodothyronine deiodinase 3	-2.698	ENSG00000197406	DIO3	-3.01852	2.21995	6.98e-05
DLD	ENSSSCG00000015443	dihydrolipoamide dehydrogenase	-2.133	ENSG00000091140	DLD	-0.410021	4.71187	0.556208
DMTN	ENSSSCG00000009613	dematin actin binding protein	2.223	ENSG00000158856	DMTN	-0.427451	5.5822	0.540236
DMXL1	ENSSSCG00000027857	Dmx like 1	-3.023	ENSG00000172869	DMXL1	-0.103301	3.86607	0.858128
DNAJC2	ENSSSCG00000015423	DnaJ heat shock protein family (Hsp40) member C2	-6.001	ENSG00000105821	DNAJC2	1.06065	2.74697	0.195599
DNAJC5B	ENSSSCG00000006217	DnaJ heat shock protein family (Hsp40) member C5 beta	-2.568	ENSG00000147570	DNAJC5B	0.494872	-3.4093	0.665236
DNM1	ENSSSCG00000005641	dynamin 1	-2.591	ENSG00000106976	DNM1	-0.628473	5.78334	0.377058
DNM3	ENSSSCG00000038958	dynamin 3	-4	ENSG00000197959	DNM3	-0.744633	0.55332	0.312241
DNMT3B	ENSSSCG00000007252	DNA methyltransferase 3 beta	-4.361	ENSG00000088305	DNMT3B	0.934725	2.78695	0.253813
DOCK10	ENSSSCG00000016237	dedicator of cytokinesis 10	-4.541	ENSG00000135905	DOCK10	-0.298322	2.33339	0.665368
DOCK9	ENSSSCG00000022112	dedicator of cytokinesis 9	-4.122	ENSG00000088387	DOCK9	-0.0964328	5.57453	0.864521
DOK5	ENSSSCG00000007488	docking protein 5	8.292	ENSG00000101134	DOK5	-0.468177	-0.465754	0.545714
DPH5	ENSSSCG00000006859	diphthamide biosynthesis 5	-2.959	ENSG00000117543	DPH5	-0.456432	3.05017	0.51679
DPP8	ENSSSCG00000004934	dipeptidyl peptidase 8	-4.039	ENSG00000074603	DPP8	-0.315427	3.79065	0.645049
DPYSL2	ENSSSCG00000030130	dihydropyrimidinase like 2	-2.267	ENSG00000092964	DPYSL2	-0.859172	4.71739	0.232262
DR1	ENSSSCG00000028310	down-regulator of transcription 1	-4.113	ENSG00000117505	DR1	-0.00819938	5.54962	0.957014
DRG1	ENSSSCG00000010029	developmentally regulated GTP binding protein 1	-2.971	ENSG00000185721	DRG1	-0.0128579	4.97099	0.952153
DTWD1	ENSSSCG00000004647	DTW domain containing 1	-3.18	ENSG00000104047	DTWD1	-0.878885	3.1174	0.223378
DTX2	ENSSSCG00000025430	deltex E3 ubiquitin ligase 2	-4.19	ENSG00000091073	DTX2	0.176582	5.5018	0.851347
DUOX2	ENSSSCG00000004678	dual oxidase 2	2.291	ENSG00000140279	DUOX2	1.7299	3.60489	0.0381767
DUOXA1	ENSSSCG00000004677	dual oxidase maturation factor 1	3.25	ENSG00000140254	DUOXA1	1.2337	6.65415	0.131727
DUOXA2	ENSSSCG00000004676	dual oxidase maturation factor 2	3.997	ENSG00000140274	DUOXA2	1.12874	0.52951	0.185527
DYNLL1	ENSSSCG00000009904	dynein light chain LC8-type 1	-4.954	ENSG00000088986	DYNLL1	0.832358	8.45325	0.306808
DZIP3	ENSSSCG00000011940	DAZ interacting zinc finger protein 3	-2.296	ENSG00000198919	DZIP3	-0.181053	1.62979	0.78442
EBF3	ENSSSCG00000010757	early B-cell factor 3	-2.19	ENSG00000108001	EBF3	-1.75612	1.73442	0.0172685
ECHDC1	ENSSSCG00000004216	ethylmalonyl-CoA decarboxylase 1	2.387	ENSG00000093144	ECHDC1	-0.261447	4.52542	0.696993
EEA1	ENSSSCG00000044340	early endosome antigen 1	-3.478	ENSG00000102189	EEA1	0.0293045	3.53615	0.996976
EFNA5	ENSSSCG00000036520	ephrin A5	-2.399	ENSG00000184349	EFNA5	-0.344148	3.79507	0.617216
EFNB3	ENSSSCG00000017948	ephrin B3	-2.293	ENSG00000108947	EFNB3	-0.721795	2.85384	0.315242
EGR2	ENSSSCG00000010224	early growth response 2	3.603	ENSG00000122877	EGR2	-0.556628	2.57706	0.435157
EHF	ENSSSCG00000013300	ETS homologous factor	2.407	ENSG00000135373	EHF	0.255965	4.59512	0.771185
EIF3E	ENSSSCG00000006033	eukaryotic translation initiation factor 3 subunit E	-2.616	ENSG00000104408	EIF3E	-0.432713	7.1462	0.535289
EIF4A2	ENSSSCG00000011803	eukaryotic translation initiation factor 4A2	-4.783	ENSG00000156976	EIF4A2	-0.862217	6.75883	0.230004
ELOVL1	ENSSSCG00000035238	ELOVL fatty acid elongase 1	-5.147	ENSG00000066322	ELOVL1	-0.0516499	8.00793	0.911081
ENPEP	ENSSSCG00000009132	glutamyl aminopeptidase	-4.114	ENSG00000138792	ENPEP	-1.07341	0.954298	0.143332
ENTPD1	ENSSSCG00000010497	ectonucleoside triphosphate diphosphohydrolase 1	4.959	ENSG00000138185	ENTPD1	-0.815488	4.06175	0.256614
EPCAM	ENSSSCG00000008429	epithelial cell adhesion molecule	-3.169	ENSG00000119888	EPCAM	-2.33673	2.83685	0.00163437
EPOR	ENSSSCG00000013618	erythropoietin receptor	-3.081	ENSG00000187266	EPOR	-0.267012	1.92911	0.695537
ERMAP	ENSSSCG00000021745	erythroblast membrane associated protein (Scianna blood group)	-3.078	ENSG00000164010	ERMAP	-0.446538	2.43461	0.525406
ERP29	ENSSSCG00000009888	endoplasmic reticulum protein 29	-3.155	ENSG00000089248	ERP29	-0.253564	7.01645	0.704009
ESR1	ENSSSCG00000025777	estrogen receptor 1	-2.284	ENSG00000091831	ESR1	-0.611756	0.865224	0.400925
ESRP1	ENSSSCG00000006099	epithelial splicing regulatory protein 1	2.301	ENSG00000104413	ESRP1	0.391937	6.16104	0.641031
ESRRB	ENSSSCG00000002388	estrogen related receptor beta	-4.129	ENSG00000119715	ESRRB	0.384441	-1.78236	0.747171
EXOSC8	ENSSSCG00000009358	exosome component 8	-4.013	ENSG00000120699	EXOSC8	0.153661	3.53252	0.875894
EXTL1	ENSSSCG00000029558	exostosin like glycosyltransferase 1	-2.196	ENSG00000158008	EXTL1	-1.80319	2.98022	0.0141467
F13A1	ENSSSCG00000024310	coagulation factor XIII A chain	2.409	ENSG00000124491	F13A1	-1.3617	5.55624	0.060627
F7	ENSSSCG00000029503	coagulation factor VII	-2.873	ENSG00000057593	F7	0.106587	0.625019	0.924262
F9	ENSSSCG00000012711	coagulation factor IX	-2.9	ENSG00000101981	F9	-2.46325	-3.9775	0.308914
FABP5	ENSSSCG00000006153	fatty acid binding protein 5	4.389	ENSG00000164687	FABP5	1.84474	9.29585	0.0272205
FADS1	ENSSSCG00000024015	fatty acid desaturase 1	-3.5	ENSG00000149485	FADS1	-2.37209	3.44151	0.00135027
FAIM2	ENSSSCG00000000206	Fas apoptotic inhibitory molecule 2	-2.644	ENSG00000135472	FAIM2	2.34301	3.44655	0.00624475
FAM131B	ENSSSCG00000028274	family with sequence similarity 131 member B	-2.851	ENSG00000159784	FAM131B	0.224375	0.25985	0.802067
FAM131C	ENSSSCG00000003470	family with sequence similarity 131 member C	-2.939	ENSG00000185519	FAM131C	0.715055	3.18161	0.384025
FBLIM1	ENSSSCG00000003465	filamin binding LIM protein 1	3.069	ENSG00000162458	FBLIM1	1.14081	5.73926	0.162466
FBN2	ENSSSCG00000014256	fibrillin 2	-3.17	ENSG00000138829	FBN2	2.00702	0.159334	0.0228076
FBP1	ENSSSCG00000031174	fructose-bisphosphatase 1	2.689	ENSG00000165140	FBP1	-0.491933	1.56488	0.496008
FBXL22	ENSSSCG00000038786	F-box and leucine rich repeat protein 22	-2.717	ENSG00000197361	FBXL22	-0.392031	-0.134716	0.611279
FBXL3	ENSSSCG00000009472	F-box and leucine rich repeat protein 3	-3.094	ENSG00000005812	FBXL3	-0.628404	4.18261	0.377762
FBXO9	ENSSSCG00000002629	F-box protein 9	-2.548	ENSG00000112146	FBXO9	0.129299	5.02587	0.899974
FCRLB	ENSSSCG00000006348	Fc receptor like B	-2.346	ENSG00000162746	FCRLB	1.53529	0.399487	0.0695661
FDPS	ENSSSCG00000006512	farnesyl diphosphate synthase	-3.482	ENSG00000160752	FDPS	0.192609	4.94419	0.835098
FEM1B	ENSSSCG00000022419	fem-1 homolog B	-2.071	ENSG00000169018	FEM1B	-0.413341	5.02512	0.553014
FETUB	ENSSSCG00000011800	fetuin B	-2.863	ENSG00000090512	FETUB	1.09055	1.36039	0.195722
FFAR2	ENSSSCG00000032438	free fatty acid receptor 2	4.277	ENSG00000126262	FFAR2	-0.11858	0.830248	0.854123
FGF17	ENSSSCG00000009609	fibroblast growth factor 17	-2.104	ENSG00000158815	FGF17	-1.2127	1.37145	0.099794
FHL1	ENSSSCG00000012699	four and a half LIM domains 1	-5.117	ENSG00000022267	FHL1	-1.59305	5.13044	0.0287263
FILIP1L	ENSSSCG00000011972	filamin A interacting protein 1 like	-3.557	ENSG00000168386	FILIP1L	-0.128906	3.44026	0.83239
FITM2	ENSSSCG00000037912	fat storage inducing transmembrane protein 2	-2.808	ENSG00000197296	FITM2	-0.447146	3.34826	0.523974
FKBP5	ENSSSCG00000001549	FK506 binding protein 5	2.857	ENSG00000096060	FKBP5	-0.50351	4.68502	0.475159
FLT1	ENSSSCG00000009320	fms related tyrosine kinase 1	-2.385	ENSG00000102755	FLT1	-0.728068	3.06709	0.310718
FOXQ1	ENSSSCG00000000991	forkhead box Q1	-4.202	ENSG00000164379	FOXQ1	-0.690954	6.38226	0.332944
FRMD8	ENSSSCG00000012992	FERM domain containing 8	-2.135	ENSG00000126391	FRMD8	0.774115	6.58612	0.34238
FSIP1	ENSSSCG00000040418	fibrous sheath interacting protein 1	-2.157	ENSG00000150667	FSIP1	-1.33194	-2.39179	0.155284
FUCA2	ENSSSCG00000004133	fucosidase, alpha-L- 2, plasma	-4.19	ENSG00000001036	FUCA2	-0.0425483	3.67992	0.922118
FUNDC2	ENSSSCG00000012817	FUN14 domain containing 2	-2.87	ENSG00000165775	FUNDC2	-0.399395	4.58087	0.565953
FUOM	ENSSSCG00000010791	fucose mutarotase	10.683	ENSG00000148803	FUOM	0.383743	4.26158	0.649636
FYN	ENSSSCG00000004421	FYN proto-oncogene, Src family tyrosine kinase	-3.09	ENSG00000010810	FYN	-0.625548	5.08069	0.379474
G2E3	ENSSSCG00000001974	G2/M-phase specific E3 ubiquitin protein ligase	-2.076	ENSG00000092140	G2E3	-0.402675	2.0637	0.565136
GAB3	ENSSSCG00000012824	GRB2 associated binding protein 3	-3.997	ENSG00000160219	GAB3	-0.0204326	1.12315	0.95815
GABRP	ENSSSCG00000021902	gamma-aminobutyric acid type A receptor pi subunit	-4.708	ENSG00000094755	GABRP	-2.00981	3.09148	0.00632645
GABRQ	ENSSSCG00000012755	gamma-aminobutyric acid type A receptor theta subunit	-2.993	ENSG00000268089	GABRQ	2.02083	0.311896	0.0235966
GABRR2	ENSSSCG00000024249	gamma-aminobutyric acid type A receptor rho2 subunit	-3.144	ENSG00000111886	GABRR2	0.0592422	-2.74379	0.931175
GALNT7	ENSSSCG00000009705	polypeptide N-acetylgalactosaminyltransferase 7	-2.525	ENSG00000109586	GALNT7	-1.92215	2.0827	0.00911419
GALP	ENSSSCG00000003318	galanin like peptide	-4.16	ENSG00000197487	GALP	1.32609	-3.31684	0.6865
GAST	ENSSSCG00000021910	gastrin	-2.457	ENSG00000184502	GAST	3.24598	-2.57865	0.00797389
GATA5	ENSSSCG00000007538	GATA binding protein 5	-2.293	ENSG00000130700	GATA5	0.321194	0.815162	0.714768
GBA	ENSSSCG00000006522	glucosylceramidase beta	-2.593	ENSG00000177628	GBA	0.418563	5.34314	0.617044
GBA3	ENSSSCG00000008754	glucosylceramidase beta 3 (gene/pseudogene)	-3.1	ENSG00000249948	GBA3	-0.143164	-3.54458	1
GC	ENSSSCG00000027609	GC, vitamin D binding protein	-3.47	ENSG00000145321	GC	2.77158	-3.82859	0.369143
GCDH	ENSSSCG00000013729	glutaryl-CoA dehydrogenase	2.009	ENSG00000105607	GCDH	-0.201963	4.54949	0.756232
GCK	ENSSSCG00000016751	glucokinase	-2.121	ENSG00000106633	GCK	-0.296018	0.611519	0.68601
GCKR	ENSSSCG00000028672	glucokinase regulator	-2.113	ENSG00000084734	GCKR	-0.548541	-2.12024	0.498824
GCSAM	ENSSSCG00000021511	germinal center associated signaling and motility	-3.318	ENSG00000174500	GCSAM	0.075788	2.26416	0.958216
GDF5	ENSSSCG00000023261	growth differentiation factor 5	-3.246	ENSG00000125965	GDF5	-1.69879	-2.60098	0.0788422
GFM1	ENSSSCG00000025651	G elongation factor mitochondrial 1	-3.941	ENSG00000168827	GFM1	-0.411818	3.6741	0.555566
GFRA1	ENSSSCG00000010655	GDNF family receptor alpha 1	-2.029	ENSG00000151892	GFRA1	-1.99545	3.90909	0.00656852
GHITM	ENSSSCG00000010345	growth hormone inducible transmembrane protein	-2.685	ENSG00000165678	GHITM	-0.0846103	6.5061	0.87676
GHR	ENSSSCG00000016866	growth hormone receptor	-4.033	ENSG00000112964	GHR	-0.645273	1.06466	0.375244
GHRHR	ENSSSCG00000016673	growth hormone releasing hormone receptor	-3.719	ENSG00000106128	GHRHR	4.39107	-3.3115	0.0339349
GHSR	ENSSSCG00000020906	growth hormone secretagogue receptor	-4.5	ENSG00000121853	GHSR	4.32473	-3.33453	0.0436129
GIMAP8	ENSSSCG00000016452	GTPase, IMAP family member 8	2.757	ENSG00000171115	GIMAP8	-1.91129	2.59089	0.00942819
GIPC2	ENSSSCG00000035582	GIPC PDZ domain containing family member 2	-2.717	ENSG00000137960	GIPC2	-0.243854	2.61904	0.715701
GJA5	ENSSSCG00000006696	gap junction protein alpha 5	-3.187	ENSG00000265107	GJA5	-0.221634	0.083679	0.759074
GJD2	ENSSSCG00000036219	gap junction protein delta 2	-3.57	ENSG00000159248	GJD2	6.61936	-1.89168	6.52e-05
GLRA2	ENSSSCG00000012129	glycine receptor alpha 2	-2.726	ENSG00000101958	GLRA2	-2.70146	-3.9131	0.308914
GLT6D1	ENSSSCG00000031107	glycosyltransferase 6 domain containing 1	-3.834	ENSG00000204007	GLT6D1	3.34854	-3.69967	0.258477
GLTPD2	ENSSSCG00000017914	glycolipid transfer protein domain containing 2	-2.797	ENSG00000182327	GLTPD2	0.501529	4.65141	0.545058
GNPAT	ENSSSCG00000010175	glyceronephosphate O-acyltransferase	-3.414	ENSG00000116906	GNPAT	-0.36872	4.31938	0.594133
GOLGA4	ENSSSCG00000011243	golgin A4	-3.872	ENSG00000144674	GOLGA4	0.94737	5.21013	0.245189
GP1BA	ENSSSCG00000017908	glycoprotein Ib platelet alpha subunit	-2.671	ENSG00000185245	GP1BA	-0.0361099	1.08634	0.931644
GP2	ENSSSCG00000007861	glycoprotein 2	3.581	ENSG00000169347	GP2	0.914256	-3.27231	0.373358
GP9	ENSSSCG00000031176	glycoprotein IX platelet	-4.617	ENSG00000169704	GP9	0.0580438	-1.25697	0.963605
GPI	ENSSSCG00000002873	glucose-6-phosphate isomerase	-2.359	ENSG00000105220	GPI	0.44861	7.28383	0.589747
GPM6B	ENSSSCG00000012126	glycoprotein M6B	-5.109	ENSG00000046653	GPM6B	-0.578433	3.18432	0.416641
GPR15	ENSSSCG00000011979	G protein-coupled receptor 15	-4.425	ENSG00000154165	GPR15	-0.2463	-2.32496	0.817733
GPR180	ENSSSCG00000009492	G protein-coupled receptor 180	-2.929	ENSG00000152749	GPR180	-0.663831	1.84192	0.356441
GPR33	ENSSSCG00000025131	G protein-coupled receptor 33 (gene/pseudogene)	2.303	ENSG00000214943	GPR33	-0.775175	-3.18188	0.59478
GPR39	ENSSSCG00000015707	G protein-coupled receptor 39	-6.902	ENSG00000183840	GPR39	-0.449107	-1.88619	0.628334
GPR4	ENSSSCG00000037184	G protein-coupled receptor 4	2.017	ENSG00000177464	GPR4	0.091656	0.871206	0.948918
GPR68	ENSSSCG00000034114	G protein-coupled receptor 68	3.122	ENSG00000119714	GPR68	1.0791	5.31105	0.185951
GPSM3	ENSSSCG00000001439	G-protein signaling modulator 3	2.238	ENSG00000213654	GPSM3	0.0451042	3.87942	0.98754
GPT2	ENSSSCG00000002847	glutamic--pyruvic transaminase 2	2.183	ENSG00000166123	GPT2	0.795907	6.83176	0.328756
GPX6	ENSSSCG00000001213	glutathione peroxidase 6	-2.356	ENSG00000198704	GPX6	-2.70146	-3.9131	0.308914
GRAP2	ENSSSCG00000000080	GRB2-related adaptor protein 2	-4.297	ENSG00000100351	GRAP2	-0.143478	1.42441	0.827134
GRHL2	ENSSSCG00000006060	grainyhead like transcription factor 2	-3.134	ENSG00000083307	GRHL2	0.234842	4.78627	0.792483
GRM4	ENSSSCG00000001523	glutamate metabotropic receptor 4	-2.654	ENSG00000124493	GRM4	1.00723	-1.17534	0.296082
GTF2A1	ENSSSCG00000002411	general transcription factor IIA subunit 1	-3.918	ENSG00000165417	GTF2A1	-0.808702	3.46883	0.260816
GUCA2B	ENSSSCG00000003970	guanylate cyclase activator 2B	-3.787	ENSG00000044012	GUCA2B	-2.21031	-1.52508	0.00967264
HABP2	ENSSSCG00000010639	hyaluronan binding protein 2	2.307	ENSG00000148702	HABP2	4.87073	-3.07538	0.0111073
HAMP	ENSSSCG00000035436	hepcidin antimicrobial peptide	-2.538	ENSG00000105697	HAMP	-0.68414	-1.56167	0.397182
HAND1	ENSSSCG00000031080	heart and neural crest derivatives expressed 1	-2.004	ENSG00000113196	HAND1	6.67755	-1.84547	5.5e-05
HAND2	ENSSSCG00000031537	heart and neural crest derivatives expressed 2	2.353	ENSG00000164107	HAND2	-3.15075	1.73128	3.64e-05
HAS3	ENSSSCG00000049263	hyaluronan synthase 3	4.826	ENSG00000103044	HAS3	2.89709	4.44275	0.000999699
HAUS8	ENSSSCG00000036584	HAUS augmin like complex subunit 8	-2.451	ENSG00000131351	HAUS8	-0.00169679	2.5839	0.964792
HBEGF	ENSSSCG00000014362	heparin binding EGF like growth factor	4.208	ENSG00000113070	HBEGF	2.54776	4.59676	0.00322416
HCFC2	ENSSSCG00000000846	host cell factor C2	-3.444	ENSG00000111727	HCFC2	-0.499193	2.59183	0.481767
HCN3	ENSSSCG00000006518	hyperpolarization activated cyclic nucleotide gated potassium channel 3	-3.588	ENSG00000143630	HCN3	0.488446	3.24705	0.557559
HCRT	ENSSSCG00000017410	hypocretin neuropeptide precursor	2.122	ENSG00000161610	HCRT	1.8025	-2.21284	0.131943
HCRTR2	ENSSSCG00000001481	hypocretin receptor 2	-5.437	ENSG00000137252	HCRTR2	-0.883922	-3.90869	1
HECW1	ENSSSCG00000036443	HECT, C2 and WW domain containing E3 ubiquitin protein ligase 1	-5.44	ENSG00000002746	HECW1	0.477188	-0.684944	0.583616
HEPHL1	ENSSSCG00000030461	hephaestin like 1	-3.453	ENSG00000181333	HEPHL1	4.18901	2.61495	1.23e-05
HEXB	ENSSSCG00000014073	hexosaminidase subunit beta	-2.946	ENSG00000049860	HEXB	-0.820574	5.62285	0.252907
HIPK3	ENSSSCG00000013312	homeodomain interacting protein kinase 3	-3.456	ENSG00000110422	HIPK3	-0.511003	5.07513	0.468736
HK1	ENSSSCG00000010253	hexokinase 1	-6.054	ENSG00000156515	HK1	0.596421	7.9517	0.46717
HKDC1	ENSSSCG00000010252	hexokinase domain containing 1	-2.809	ENSG00000156510	HKDC1	0.221558	-0.948721	0.838647
HLX	ENSSSCG00000032644	H2.0 like homeobox	-2.911	ENSG00000136630	HLX	0.106408	2.71758	0.924108
HMGB2	ENSSSCG00000009704	high mobility group box 2	-5.64	ENSG00000164104	HMGB2	0.233791	5.43423	0.793182
HMGCLL1	ENSSSCG00000001479	3-hydroxymethyl-3-methylglutaryl-CoA lyase like 1	-2.235	ENSG00000146151	HMGCLL1	-0.813939	-1.82083	0.357106
HNF1A	ENSSSCG00000009919	HNF1 homeobox A	-2.483	ENSG00000135100	HNF1A	1.98256	-2.60132	0.117422
HNRNPH3	ENSSSCG00000010238	heterogeneous nuclear ribonucleoprotein H3	-2.578	ENSG00000096746	HNRNPH3	-0.0258796	5.36103	0.938394
HOMEZ	ENSSSCG00000028190	homeobox and leucine zipper encoding	-3.663	ENSG00000215271	HOMEZ	-0.149282	2.76689	0.813256
HOXA3	ENSSSCG00000016705	homeobox A3	-2.799	ENSG00000105997	HOXA3	-0.878703	0.65717	0.23203
HOXD12	ENSSSCG00000015980	homeobox D12	-2.134	ENSG00000170178	HOXD12	-2.37921	-3.99614	0.75
HPN	ENSSSCG00000021867	hepsin	-2.178	ENSG00000105707	HPN	0.709649	-0.283573	0.411685
HPS4	ENSSSCG00000009960	HPS4, biogenesis of lysosomal organelles complex 3 subunit 2	-2.261	ENSG00000100099	HPS4	0.288036	5.40671	0.739738
HPSE	ENSSSCG00000009237	heparanase	4.062	ENSG00000173083	HPSE	1.15234	3.64525	0.159529
HSBP1	ENSSSCG00000031892	heat shock factor binding protein 1	3.327	ENSG00000230989	HSBP1	-0.129145	5.84641	0.830533
HSD17B1	ENSSSCG00000035147	hydroxysteroid 17-beta dehydrogenase 1	-3.114	ENSG00000108786	HSD17B1	-0.540575	4.27635	0.444936
HSD17B8	ENSSSCG00000001476	hydroxysteroid 17-beta dehydrogenase 8	-2.34	ENSG00000204228	HSD17B8	-0.37269	5.25423	0.589942
HSP90AA1	ENSSSCG00000002535	heat shock protein 90 alpha family class A member 1	-2.228	ENSG00000080824	HSP90AA1	-0.260235	7.91422	0.697371
HSP90B1	ENSSSCG00000000849	heat shock protein 90 beta family member 1	-7.78	ENSG00000166598	HSP90B1	-0.0105955	7.12887	0.954243
HSPB8	ENSSSCG00000009844	heat shock protein family B (small) member 8	-2.145	ENSG00000152137	HSPB8	0.61893	5.80963	0.450242
HTR3A	ENSSSCG00000024497	5-hydroxytryptamine receptor 3A	-5.166	ENSG00000166736	HTR3A	4.35391	4.47316	5.2e-06
HTR4	ENSSSCG00000014428	5-hydroxytryptamine receptor 4	-3.26	ENSG00000164270	HTR4	1.0063	-2.78019	0.396341
HUWE1	ENSSSCG00000012328	HECT, UBA and WWE domain containing 1, E3 ubiquitin protein ligase	-2.406	ENSG00000086758	HUWE1	0.144465	6.67076	0.884004
HVCN1	ENSSSCG00000009827	hydrogen voltage gated channel 1	-2.216	ENSG00000122986	HVCN1	-0.725776	0.813378	0.323081
HYAL2	ENSSSCG00000011405	hyaluronoglucosaminidase 2	-2.881	ENSG00000068001	HYAL2	-0.0123231	5.83527	0.952672
HYAL3	ENSSSCG00000024363	hyaluronoglucosaminidase 3	-2.571	ENSG00000186792	HYAL3	1.31359	2.56286	0.112224
ICAM3	ENSSSCG00000013649	intercellular adhesion molecule 3	3.318	ENSG00000076662	ICAM3	-0.281291	-0.0890906	0.707779
ICOS	ENSSSCG00000025042	inducible T-cell costimulator	4.34	ENSG00000163600	ICOS	1.14414	-0.987715	0.180527
ID4	ENSSSCG00000024312	inhibitor of DNA binding 4, HLH protein	-3.113	ENSG00000172201	ID4	-2.0429	6.70517	0.00531355
IFIT5	ENSSSCG00000010454	interferon induced protein with tetratricopeptide repeats 5	-6.415	ENSG00000152778	IFIT5	-0.638056	2.10011	0.37467
IFNG	ENSSSCG00000032963	interferon gamma	2.19	ENSG00000111537	IFNG	3.33072	-3.73753	0.258477
IGFBP7	ENSSSCG00000008913	insulin like growth factor binding protein 7	-3.608	ENSG00000163453	IGFBP7	-0.892682	7.3543	0.214316
IGFBPL1	ENSSSCG00000005360	insulin like growth factor binding protein like 1	4.834	ENSG00000137142	IGFBPL1	0.472547	-2.63865	0.667914
IGSF1	ENSSSCG00000012667	immunoglobulin superfamily member 1	-2.717	ENSG00000147255	IGSF1	-1.21165	-0.0406823	0.112278
IHH	ENSSSCG00000016204	indian hedgehog	-5.159	ENSG00000163501	IHH	2.19225	0.510312	0.0144252
IL12RB1	ENSSSCG00000013894	interleukin 12 receptor subunit beta 1	2.309	ENSG00000096996	IL12RB1	0.199915	0.89337	0.833171
IL13	ENSSSCG00000014281	interleukin 13	2.358	ENSG00000169194	IL13	3.20331	0.496746	0.000675319
IL13RA2	ENSSSCG00000012594	interleukin 13 receptor subunit alpha 2	5.053	ENSG00000123496	IL13RA2	1.34621	-0.935902	0.127777
IL17A	ENSSSCG00000001748	interleukin 17A	4.678	ENSG00000112115	IL17A	4.03181	-3.46591	0.0745418
IL17RB	ENSSSCG00000037914	interleukin 17 receptor B	4.89	ENSG00000056736	IL17RB	0.497848	1.29831	0.552926
IL19	ENSSSCG00000015653	interleukin 19	7.892	ENSG00000142224	IL19	10.7624	6.10024	4.04e-16
IL1RAPL2	ENSSSCG00000012545	interleukin 1 receptor accessory protein like 2	-2.127	ENSG00000189108	IL1RAPL2	0.979581	-3.2879	0.451644
IL20	ENSSSCG00000015654	interleukin 20	9.057	ENSG00000162891	IL20	4.14129	-1.13664	0.000190155
IL7R	ENSSSCG00000016832	interleukin 7 receptor	3.905	ENSG00000168685	IL7R	-1.14026	2.06299	0.118027
INA	ENSSSCG00000010595	internexin neuronal intermediate filament protein alpha	2.449	ENSG00000148798	INA	2.26712	2.08405	0.00870207
INHA	ENSSSCG00000020771	inhibin alpha subunit	-2.842	ENSG00000123999	INHA	0.262823	1.80461	0.774339
INPP5A	ENSSSCG00000010765	inositol polyphosphate-5-phosphatase A	-4.44	ENSG00000068383	INPP5A	-0.699251	3.77364	0.3285
INPP5J	ENSSSCG00000030345	inositol polyphosphate-5-phosphatase J	-2.201	ENSG00000185133	INPP5J	0.409708	4.58244	0.625866
IQGAP1	ENSSSCG00000001814	IQ motif containing GTPase activating protein 1	-3.267	ENSG00000140575	IQGAP1	-0.444878	6.53483	0.524646
IQGAP2	ENSSSCG00000014088	IQ motif containing GTPase activating protein 2	-2.522	ENSG00000145703	IQGAP2	-2.68679	2.60777	0.000324595
IRS1	ENSSSCG00000025729	insulin receptor substrate 1	4.103	ENSG00000169047	IRS1	-1.26876	4.1948	0.0802855
ITGA11	ENSSSCG00000004961	integrin subunit alpha 11	-2.721	ENSG00000137809	ITGA11	-1.35852	2.94024	0.0623922
ITGAV	ENSSSCG00000016027	integrin subunit alpha V	-3.243	ENSG00000138448	ITGAV	-0.174684	5.27517	0.783842
ITGB3	ENSSSCG00000017306	integrin subunit beta 3	-2.616	ENSG00000259207	ITGB3	-2.2233	-0.0356875	0.00385051
ITIH1	ENSSSCG00000011450	inter-alpha-trypsin inhibitor heavy chain 1	-2.324	ENSG00000055957	ITIH1	1.83113	-1.98764	0.0649064
ITIH2	ENSSSCG00000011128	inter-alpha-trypsin inhibitor heavy chain 2	-3.092	ENSG00000151655	ITIH2	0.436945	-1.3743	0.684681
ITIH4	ENSSSCG00000011453	inter-alpha-trypsin inhibitor heavy chain family member 4	-5.349	ENSG00000055955	ITIH4	0.416928	-1.6156	0.749194
ITLN2	ENSSSCG00000025885	intelectin 2	-2.172	ENSG00000158764	ITLN2	-3.69607	-1.2425	1.5e-05
ITM2B	ENSSSCG00000009403	integral membrane protein 2B	-2.822	ENSG00000136156	ITM2B	0.120059	8.77473	0.909076
IVD	ENSSSCG00000004774	isovaleryl-CoA dehydrogenase	-2.85	ENSG00000128928	IVD	-0.937161	3.84239	0.194026
IVNS1ABP	ENSSSCG00000015570	influenza virus NS1A binding protein	-4.421	ENSG00000116679	IVNS1ABP	-0.123775	6.31994	0.83606
JPH4	ENSSSCG00000002014	junctophilin 4	-2.306	ENSG00000092051	JPH4	-0.406483	1.46267	0.566823
KAT2A	ENSSSCG00000017414	lysine acetyltransferase 2A	-2.356	ENSG00000108773	KAT2A	0.254219	6.59115	0.772841
KAZN	ENSSSCG00000037676	kazrin, periplakin interacting protein	-2.901	ENSG00000189337	KAZN	0.251869	4.94549	0.775407
KBTBD7	ENSSSCG00000037413	kelch repeat and BTB domain containing 7	-2.485	ENSG00000120696	KBTBD7	-1.21373	1.54708	0.0979022
KCNA1	ENSSSCG00000000716	potassium voltage-gated channel subfamily A member 1	9.72	ENSG00000111262	KCNA1	-2.1785	-1.20884	0.00717059
KCNA2	ENSSSCG00000037709	potassium voltage-gated channel subfamily A member 2	-2.129	ENSG00000177301	KCNA2	0.707202	0.629557	0.398797
KCNA3	ENSSSCG00000006802	potassium voltage-gated channel subfamily A member 3	2.836	ENSG00000177272	KCNA3	0.918587	0.863333	0.265867
KCNA4	ENSSSCG00000013330	potassium voltage-gated channel subfamily A member 4	-3.353	ENSG00000182255	KCNA4	0.0788186	-2.40365	1
KCND2	ENSSSCG00000016621	potassium voltage-gated channel subfamily D member 2	-4.068	ENSG00000184408	KCND2	-0.682088	-1.85752	0.459092
KCNH2	ENSSSCG00000016448	potassium voltage-gated channel subfamily H member 2	-2.708	ENSG00000055118	KCNH2	-0.174274	1.16556	0.792867
KCNJ3	ENSSSCG00000036078	potassium voltage-gated channel subfamily J member 3	-5.501	ENSG00000162989	KCNJ3	-0.195544	-2.98847	0.870354
KCNJ9	ENSSSCG00000006393	potassium voltage-gated channel subfamily J member 9	-2.545	ENSG00000162728	KCNJ9	1.21768	-1.40753	0.261078
KCNK16	ENSSSCG00000037484	potassium two pore domain channel subfamily K member 16	-2.3	ENSG00000095981	KCNK16	-0.404849	-3.71738	0.819429
KCNMB1	ENSSSCG00000017005	potassium calcium-activated channel subfamily M regulatory beta subunit 1	-2.553	ENSG00000145936	KCNMB1	-1.39777	2.75532	0.0555735
KCNQ1	ENSSSCG00000039556	potassium voltage-gated channel subfamily Q member 1	-3.184	ENSG00000053918	KCNQ1	-0.664212	3.16006	0.354248
KCNRG	ENSSSCG00000009388	potassium channel regulator	-2.981	ENSG00000198553	KCNRG	0.535916	-1.82579	0.682607
KDM5A	ENSSSCG00000029464	lysine demethylase 5A	-5.124	ENSG00000073614	KDM5A	-0.0949703	4.18038	0.866584
KDM5C	ENSSSCG00000012322	lysine demethylase 5C	3.066	ENSG00000126012	KDM5C	0.45628	7.11238	0.582993
KHNYN	ENSSSCG00000001984	KH and NYN domain containing	-3.658	ENSG00000100441	KHNYN	-0.264189	4.89321	0.694013
KIAA1549L	ENSSSCG00000013311	KIAA1549 like	-2.62	ENSG00000110427	KIAA1549L	-0.332013	0.946818	0.636417
KIAA2026	ENSSSCG00000005205	KIAA2026	2.899	ENSG00000183354	KIAA2026	0.10098	3.31116	0.930494
KIF4A	ENSSSCG00000012377	kinesin family member 4A	-4.76	ENSG00000090889	KIF4A	2.12018	1.98401	0.0133035
KIF5C	ENSSSCG00000022919	kinesin family member 5C	-3.481	ENSG00000168280	KIF5C	-0.0225214	0.542265	0.956699
KLF1	ENSSSCG00000013730	Kruppel like factor 1	-3.211	ENSG00000105610	KLF1	1.55506	-1.74573	0.123115
KLF10	ENSSSCG00000027480	Kruppel like factor 10	-4.864	ENSG00000155090	KLF10	0.328196	5.42799	0.700786
KLF3	ENSSSCG00000036488	Kruppel like factor 3	-7.313	ENSG00000109787	KLF3	0.0278117	5.62698	0.994769
KLF4	ENSSSCG00000005437	Kruppel like factor 4	-3.895	ENSG00000136826	KLF4	0.561613	8.65832	0.494479
KLHL31	ENSSSCG00000001487	kelch like family member 31	2.778	ENSG00000124743	KLHL31	-0.274899	0.870501	0.688297
KLRG1	ENSSSCG00000000663	killer cell lectin like receptor G1	2.952	ENSG00000139187	KLRG1	-1.71719	-1.86338	0.0474516
KNDC1	ENSSSCG00000010770	kinase non-catalytic C-lobe domain containing 1	-3.663	ENSG00000171798	KNDC1	1.77624	3.37675	0.0340255
KPNA7	ENSSSCG00000007607	karyopherin subunit alpha 7	-3.391	ENSG00000185467	KPNA7	-0.116416	-2.75135	0.938819
KRT3	ENSSSCG00000023254	keratin 3	3.331	ENSG00000186442	KRT3	3.8736	4.92823	3.09e-05
KRT4	ENSSSCG00000024610	keratin 4	-2.08	ENSG00000170477	KRT4	-3.67118	1.43008	2.59e-06
KRT8	ENSSSCG00000000252	keratin 8	-2.168	ENSG00000170421	KRT8	-2.0663	5.9126	0.00485136
LAD1	ENSSSCG00000021624	ladinin 1	-2.065	ENSG00000159166	LAD1	0.941236	9.18975	0.247744
LAMC2	ENSSSCG00000015556	laminin subunit gamma 2	-3.591	ENSG00000058085	LAMC2	0.764607	4.64888	0.349355
LAMC3	ENSSSCG00000005710	laminin subunit gamma 3	-2.512	ENSG00000050555	LAMC3	-1.27233	5.69347	0.0791746
LAMP1	ENSSSCG00000009555	lysosomal associated membrane protein 1	-3.944	ENSG00000185896	LAMP1	0.118796	7.71872	0.910441
LBP	ENSSSCG00000028758	lipopolysaccharide binding protein	-2.306	ENSG00000129988	LBP	0.0983549	-2.48899	1
LCAT	ENSSSCG00000028350	lecithin-cholesterol acyltransferase	-3.023	ENSG00000213398	LCAT	0.401331	4.62768	0.633472
LCK	ENSSSCG00000003608	LCK proto-oncogene, Src family tyrosine kinase	-2.06	ENSG00000182866	LCK	-0.106451	2.54307	0.858748
LDHA	ENSSSCG00000013366	lactate dehydrogenase A	2.577	ENSG00000134333	LDHA	0.680429	8.73998	0.404894
LDLRAP1	ENSSSCG00000003549	low density lipoprotein receptor adaptor protein 1	-2.274	ENSG00000157978	LDLRAP1	0.458694	4.9389	0.581495
LEP	ENSSSCG00000040464	leptin	-4.04	ENSG00000174697	LEP	-0.389581	-1.70229	0.697446
LEPROT	ENSSSCG00000003806	leptin receptor overlapping transcript	-2.598	ENSG00000213625	LEPROT	-0.636495	5.07405	0.37139
LGALS3	ENSSSCG00000005055	galectin 3	-3.315	ENSG00000131981	LGALS3	-0.228721	8.84156	0.728697
LHFPL4	ENSSSCG00000011543	lipoma HMGIC fusion partner-like 4	-5.891	ENSG00000156959	LHFPL4	0.777234	-1.34868	0.446367
LHX2	ENSSSCG00000005586	LIM homeobox 2	-2.094	ENSG00000106689	LHX2	-1.58863	1.67259	0.030933
LINGO1	ENSSSCG00000001872	leucine rich repeat and Ig domain containing 1	-2.272	ENSG00000169783	LINGO1	-0.327138	3.09953	0.635298
LIPC	ENSSSCG00000004596	lipase C, hepatic type	-2.285	ENSG00000166035	LIPC	-2.09558	0.702648	0.00559545
LIPH	ENSSSCG00000011793	lipase H	-4.226	ENSG00000163898	LIPH	-2.21313	2.1449	0.00285408
LMBRD2	ENSSSCG00000016834	LMBR1 domain containing 2	-2.935	ENSG00000164187	LMBRD2	-0.904614	2.55916	0.210477
LMNB2	ENSSSCG00000026784	lamin B2	-2.273	ENSG00000176619	LMNB2	0.693765	6.88973	0.39572
LPP	ENSSSCG00000011811	LIM domain containing preferred translocation partner in lipoma	-2.212	ENSG00000145012	LPP	-1.12498	4.54836	0.119878
LRIF1	ENSSSCG00000006799	ligand dependent nuclear receptor interacting factor 1	-4.507	ENSG00000121931	LRIF1	-0.542518	1.33051	0.449756
LRP6	ENSSSCG00000000625	LDL receptor related protein 6	2.347	ENSG00000070018	LRP6	-0.945433	3.27612	0.190556
LRRC23	ENSSSCG00000000679	leucine rich repeat containing 23	-2.381	ENSG00000010626	LRRC23	-0.211798	2.66152	0.747266
LRRC28	ENSSSCG00000004814	leucine rich repeat containing 28	-2.692	ENSG00000168904	LRRC28	0.0397491	3.52324	0.994674
LRRIQ3	ENSSSCG00000003784	leucine rich repeats and IQ motif containing 3	3.377	ENSG00000162620	LRRIQ3	-0.788194	-3.12905	0.462474
LRRK2	ENSSSCG00000000784	leucine rich repeat kinase 2	-2.352	ENSG00000188906	LRRK2	-0.465439	2.11283	0.511572
LY9	ENSSSCG00000006375	lymphocyte antigen 9	-3.559	ENSG00000122224	LY9	-0.55029	0.44643	0.458224
LY96	ENSSSCG00000006175	lymphocyte antigen 96	-2.053	ENSG00000154589	LY96	-0.255108	0.049989	0.726254
M6PR	ENSSSCG00000040743	mannose-6-phosphate receptor, cation dependent	-7.626	ENSG00000003056	M6PR	-0.369512	4.31124	0.593445
MAGI3	ENSSSCG00000006767	membrane associated guanylate kinase, WW and PDZ domain containing 3	-2.824	ENSG00000081026	MAGI3	-0.661997	2.17777	0.356652
MAL2	ENSSSCG00000006003	mal, T-cell differentiation protein 2 (gene/pseudogene)	3.699	ENSG00000147676	MAL2	-0.0514682	6.5669	0.911359
MAP2K1	ENSSSCG00000004943	mitogen-activated protein kinase kinase 1	-4.165	ENSG00000169032	MAP2K1	-0.182542	4.42589	0.776304
MAP3K9	ENSSSCG00000002329	mitogen-activated protein kinase kinase kinase 9	-4.244	ENSG00000006432	MAP3K9	0.521793	4.04128	0.528826
MAP4	ENSSSCG00000029251	microtubule associated protein 4	-3.845	ENSG00000047849	MAP4	0.461542	8.0844	0.578308
MAP7D1	ENSSSCG00000003637	MAP7 domain containing 1	-5.077	ENSG00000116871	MAP7D1	0.712564	8.5508	0.382611
MAPK8	ENSSSCG00000010380	mitogen-activated protein kinase 8	2.1	ENSG00000107643	MAPK8	-0.203052	3.3807	0.756373
MAPKAPK5	ENSSSCG00000009890	mitogen-activated protein kinase-activated protein kinase 5	-2.159	ENSG00000089022	MAPKAPK5	0.124398	4.23759	0.905584
MCL1	ENSSSCG00000039314	BCL2 family apoptosis regulator	-4.024	ENSG00000143384	MCL1	0.283835	7.09767	0.743428
MCM3AP	ENSSSCG00000026344	minichromosome maintenance complex component 3 associated protein	-2.2	ENSG00000160294	MCM3AP	0.0757976	4.38015	0.95572
MED1	ENSSSCG00000017505	mediator complex subunit 1	-3.162	ENSG00000125686	MED1	-0.108664	3.71483	0.852868
MED6	ENSSSCG00000034290	mediator complex subunit 6	-5.182	ENSG00000133997	MED6	-0.0966718	3.96519	0.864354
MEDAG	ENSSSCG00000009331	mesenteric estrogen dependent adipogenesis	-2.334	ENSG00000102802	MEDAG	-1.72445	3.26079	0.0185584
MEF2D	ENSSSCG00000006482	myocyte enhancer factor 2D	-4.252	ENSG00000116604	MEF2D	-0.10606	5.65881	0.85452
MEGF11	ENSSSCG00000004939	multiple EGF like domains 11	4.277	ENSG00000157890	MEGF11	-0.345089	0.192819	0.627587
MEOX2	ENSSSCG00000015357	mesenchyme homeobox 2	-4.051	ENSG00000106511	MEOX2	-2.14985	2.41595	0.00359271
MFAP3	ENSSSCG00000034706	microfibrillar associated protein 3	-2.753	ENSG00000037749	MFAP3	-1.44671	1.1174	0.0479311
MFSD14A	ENSSSCG00000006870	major facilitator superfamily domain containing 14A	-3.656	ENSG00000156875	MFSD14A	-0.414613	0.0648938	0.565027
MFSD4A	ENSSSCG00000021487	major facilitator superfamily domain containing 4A	-2.951	ENSG00000174514	MFSD4A	-2.03015	2.87468	0.00589047
MFSD6	ENSSSCG00000016052	major facilitator superfamily domain containing 6	-10.179	ENSG00000151690	MFSD6	0.0594963	5.16281	0.972697
MID2	ENSSSCG00000012564	midline 2	-2.916	ENSG00000080561	MID2	0.388205	2.8157	0.646718
MITD1	ENSSSCG00000008185	microtubule interacting and trafficking domain containing 1	-2.629	ENSG00000158411	MITD1	0.199129	3.128	0.830113
MKLN1	ENSSSCG00000016549	muskelin 1	-5.343	ENSG00000128585	MKLN1	-0.808709	2.76116	0.262078
MKRN3	ENSSSCG00000004836	makorin ring finger protein 3	-2.972	ENSG00000179455	MKRN3	-0.468664	-2.3931	0.75983
MLC1	ENSSSCG00000000978	megalencephalic leukoencephalopathy with subcortical cysts 1	-2.572	ENSG00000100427	MLC1	-0.483247	0.992277	0.504025
MMP11	ENSSSCG00000010071	matrix metallopeptidase 11	3.35	ENSG00000099953	MMP11	0.800941	2.31859	0.328931
MMP12	ENSSSCG00000014987	matrix metallopeptidase 12	11.671	ENSG00000262406	MMP12	5.26028	1.00541	1.54e-06
MMP9	ENSSSCG00000007436	matrix metallopeptidase 9	9.12	ENSG00000100985	MMP9	0.634023	4.07675	0.43944
MND1	ENSSSCG00000009009	meiotic nuclear divisions 1	-3.631	ENSG00000121211	MND1	-0.0102586	0.098104	0.95647
MOCS2	ENSSSCG00000016888	molybdenum cofactor synthesis 2	-4.772	ENSG00000164172	MOCS2	-0.986761	3.46024	0.172152
MOSPD2	ENSSSCG00000012131	motile sperm domain containing 2	-2.556	ENSG00000130150	MOSPD2	-0.492105	2.983	0.485936
MPC2	ENSSSCG00000006304	mitochondrial pyruvate carrier 2	-2.346	ENSG00000143158	MPC2	-0.443859	3.9027	0.526754
MPHOSPH10	ENSSSCG00000004847	M-phase phosphoprotein 10	3.138	ENSG00000124383	MPHOSPH10	0.538221	3.85507	0.515195
MPHOSPH9	ENSSSCG00000009779	M-phase phosphoprotein 9	-2.597	ENSG00000051825	MPHOSPH9	0.642881	1.19847	0.434859
MPZL3	ENSSSCG00000015090	myelin protein zero like 3	2.134	ENSG00000160588	MPZL3	0.151472	5.27639	0.877161
MRPL24	ENSSSCG00000006469	mitochondrial ribosomal protein L24	-3.025	ENSG00000143314	MRPL24	-0.346041	5.55292	0.614783
MRPL40	ENSSSCG00000034014	mitochondrial ribosomal protein L40	-2.403	ENSG00000185608	MRPL40	-0.214599	4.32466	0.743639
MRPL9	ENSSSCG00000028343	mitochondrial ribosomal protein L9	2.721	ENSG00000143436	MRPL9	0.215239	4.36219	0.812358
MRPS31	ENSSSCG00000009372	mitochondrial ribosomal protein S31	-8.603	ENSG00000102738	MRPS31	-0.203256	2.87379	0.754652
MS4A12	ENSSSCG00000027387	membrane spanning 4-domains A12	-2.394	ENSG00000071203	MS4A12	1.85179	-3.5024	0.37947
MSTN	ENSSSCG00000016047	myostatin	-3.351	ENSG00000138379	MSTN	-1.13166	-2.1166	0.179476
MTCH1	ENSSSCG00000001571	mitochondrial carrier 1	2.688	ENSG00000137409	MTCH1	-0.329868	7.72615	0.629803
MTHFR	ENSSSCG00000003428	methylenetetrahydrofolate reductase	-2.351	ENSG00000177000	MTHFR	0.32708	5.07246	0.702239
MTMR10	ENSSSCG00000004844	myotubularin related protein 10	-2.894	ENSG00000166912	MTMR10	-0.568666	3.93078	0.423106
MTMR14	ENSSSCG00000011546	myotubularin related protein 14	-2.72	ENSG00000163719	MTMR14	0.306445	5.36565	0.721942
MTMR9	ENSSSCG00000035133	myotubularin related protein 9	-2.282	ENSG00000104643	MTMR9	-0.199793	2.15153	0.764842
MTOR	ENSSSCG00000003413	mechanistic target of rapamycin	2.333	ENSG00000198793	MTOR	0.260898	4.85283	0.766628
MTUS1	ENSSSCG00000040013	microtubule associated tumor suppressor 1	-4.056	ENSG00000129422	MTUS1	-0.743885	4.18382	0.299036
MTX2	ENSSSCG00000022222	metaxin 2	-2.393	ENSG00000128654	MTX2	-0.0101066	3.80557	0.955566
MUC13	ENSSSCG00000011862	mucin 13, cell surface associated	-3.702	ENSG00000173702	MUC13	-1.4273	-2.95055	0.166707
MUS81	ENSSSCG00000012973	MUS81 structure-specific endonuclease subunit	-2.8	ENSG00000172732	MUS81	-0.0154301	4.87068	0.949602
MX1	ENSSSCG00000012077	MX dynamin like GTPase 1	-5.751	ENSG00000157601	MX1	1.89728	4.83659	0.0235723
MYADM	ENSSSCG00000003253	myeloid associated differentiation marker	5.358	ENSG00000179820	MYADM	-0.350569	5.51003	0.610763
MYB	ENSSSCG00000004167	MYB proto-oncogene, transcription factor	2.58	ENSG00000118513	MYB	-0.395847	1.59851	0.575104
MYC	ENSSSCG00000005965	v-myc avian myelocytomatosis viral oncogene homolog	-4.686	ENSG00000136997	MYC	1.21182	6.34833	0.138411
MYL1	ENSSSCG00000016157	myosin light chain 1	-3.825	ENSG00000168530	MYL1	2.25477	-3.92933	0.808914
MYO5A	ENSSSCG00000004620	myosin VA	-2.872	ENSG00000197535	MYO5A	0.961848	4.83801	0.238005
MYOCD	ENSSSCG00000031988	myocardin	-3.317	ENSG00000141052	MYOCD	-2.24336	0.24263	0.00331092
MYOF	ENSSSCG00000010476	myoferlin	-2.648	ENSG00000138119	MYOF	0.48287	6.41511	0.559919
MYOT	ENSSSCG00000014324	myotilin	-3.01	ENSG00000120729	MYOT	-1.34699	-1.78358	0.102706
NAA25	ENSSSCG00000009887	N(alpha)-acetyltransferase 25, NatB auxiliary subunit	-2.591	ENSG00000111300	NAA25	0.108655	3.61299	0.922078
NAGS	ENSSSCG00000024179	N-acetylglutamate synthase	9.108	ENSG00000161653	NAGS	0.422158	2.41804	0.614956
NAMPT	ENSSSCG00000015435	nicotinamide phosphoribosyltransferase	2.482	ENSG00000105835	NAMPT	1.17154	5.70092	0.151635
NAV1	ENSSSCG00000010915	neuron navigator 1	-2.607	ENSG00000134369	NAV1	0.60565	4.34868	0.460802
NCAPD2	ENSSSCG00000000693	non-SMC condensin I complex subunit D2	-2.521	ENSG00000010292	NCAPD2	0.842233	4.73616	0.301709
NCF2	ENSSSCG00000015559	neutrophil cytosolic factor 2	2.143	ENSG00000116701	NCF2	0.0200874	3.85847	0.987822
NCKAP5L	ENSSSCG00000000209	NCK associated protein 5 like	-2.135	ENSG00000167566	NCKAP5L	0.278852	5.10723	0.748612
NCOA1	ENSSSCG00000008581	nuclear receptor coactivator 1	-3.412	ENSG00000084676	NCOA1	-0.52904	4.26073	0.454247
NCOA4	ENSSSCG00000010399	nuclear receptor coactivator 4	-2.56	ENSG00000266412	NCOA4	-0.590481	6.14727	0.405215
NCOA7	ENSSSCG00000004222	nuclear receptor coactivator 7	-2.447	ENSG00000111912	NCOA7	0.0379048	3.46669	0.995579
NDUFA4	ENSSSCG00000024313	NDUFA4, mitochondrial complex associated	-2.15	ENSG00000189043	NDUFA4	-0.555052	6.96488	0.432643
NDUFB6	ENSSSCG00000011003	NADH:ubiquinone oxidoreductase subunit B6	-2.978	ENSG00000165264	NDUFB6	-0.200354	4.88497	0.757886
NDUFB8	ENSSSCG00000006166	NADH:ubiquinone oxidoreductase subunit B8	-3.335	ENSG00000166136	NDUFB8	-0.143193	2.82295	0.815679
NDUFS5	ENSSSCG00000003653	NADH:ubiquinone oxidoreductase subunit S5	-2.195	ENSG00000168653	NDUFS5	-0.184617	6.97172	0.773373
NDUFS6	ENSSSCG00000017114	NADH:ubiquinone oxidoreductase subunit S6	-4.968	ENSG00000145494	NDUFS6	-0.19939	7.09511	0.75831
NEDD9	ENSSSCG00000023956	neural precursor cell expressed, developmentally down-regulated 9	-3.421	ENSG00000111859	NEDD9	-1.41903	2.91462	0.0513896
NEFL	ENSSSCG00000009649	neurofilament light	2.874	ENSG00000277586	NEFL	2.31108	0.507356	0.00863117
NELFE	ENSSSCG00000001423	negative elongation factor complex member E	-3.263	ENSG00000204356	NELFE	0.0403359	6.63824	0.992529
NEPRO	ENSSSCG00000011923	nucleolus and neural progenitor protein	-2.684	ENSG00000163608	NEPRO	-0.236982	3.76328	0.721861
NFAT5	ENSSSCG00000002755	nuclear factor of activated T-cells 5	-3.747	ENSG00000102908	NFAT5	-0.332049	3.45339	0.628756
NFATC4	ENSSSCG00000001986	nuclear factor of activated T-cells 4	-3.639	ENSG00000100968	NFATC4	-0.525305	5.72095	0.456826
NFKB2	ENSSSCG00000010580	nuclear factor kappa B subunit 2	-2.19	ENSG00000077150	NFKB2	1.03043	6.65017	0.20623
NFX1	ENSSSCG00000010994	nuclear transcription factor, X-box binding 1	-2.379	ENSG00000086102	NFX1	0.0045196	4.94063	0.970351
NGB	ENSSSCG00000002399	neuroglobin	-4.2	ENSG00000165553	NGB	3.7393	-1.97383	0.00518843
NKAIN3	ENSSSCG00000034894	Sodium/potassium transporting ATPase interacting 3	-4.373	ENSG00000185942	NKAIN3	1.85994	-1.8462	0.060054
NKX1-2	ENSSSCG00000010733	NK1 homeobox 2	-2.471	ENSG00000229544	NKX1-2	-0.00759	-2.25719	1
NKX2-1	ENSSSCG00000001945	NK2 homeobox 1	-2.894	ENSG00000136352	NKX2-1	5.88948	-2.44723	0.000724229
NLGN3	ENSSSCG00000027465	neuroligin 3	-2.258	ENSG00000196338	NLGN3	-0.718135	0.732509	0.328792
NLRC5	ENSSSCG00000039751	NLR family CARD domain containing 5	-4.079	ENSG00000140853	NLRC5	0.548133	5.64207	0.505751
NMU	ENSSSCG00000027954	neuromedin U	2.831	ENSG00000109255	NMU	0.340992	5.42339	0.689231
NMUR1	ENSSSCG00000016277	neuromedin U receptor 1	-3.809	ENSG00000171596	NMUR1	0.407831	-0.307088	0.636155
NNMT	ENSSSCG00000015054	nicotinamide N-methyltransferase	-2.859	ENSG00000166741	NNMT	0.508701	4.93792	0.538392
NOC3L	ENSSSCG00000010484	NOC3 like DNA replication regulator	-2.022	ENSG00000173145	NOC3L	-0.391612	2.59298	0.575737
NODAL	ENSSSCG00000039399	nodal growth differentiation factor	-2.069	ENSG00000156574	NODAL	0.223844	-2.42601	0.838004
NOSIP	ENSSSCG00000029154	nitric oxide synthase interacting protein	2.264	ENSG00000142546	NOSIP	-0.103629	8.0006	0.856771
NOXRED1	ENSSSCG00000030069	NADP dependent oxidoreductase domain containing 1	-2.931	ENSG00000165555	NOXRED1	-0.0434608	-1.16092	0.95047
NPEPL1	ENSSSCG00000007517	aminopeptidase-like 1	-4.548	ENSG00000215440	NPEPL1	0.474436	5.70446	0.567696
NPPB	ENSSSCG00000003431	natriuretic peptide B	4.765	ENSG00000175206	NPPA	1.26715	-2.82131	0.396341
NPPC	ENSSSCG00000026852	natriuretic peptide C	-2.534	ENSG00000163273	NPPC	0.981334	1.32037	0.240028
NPTN	ENSSSCG00000001918	neuroplastin	-4.817	ENSG00000156642	NPTN	-0.357889	5.43742	0.603737
NPY	ENSSSCG00000016718	neuropeptide Y	2.759	ENSG00000122585	NPY	0.97056	-3.55138	0.486617
NPY2R	ENSSSCG00000008993	neuropeptide Y receptor Y2	-3.207	ENSG00000185149	NPY2R	-0.540031	-2.94436	0.870354
NQO1	ENSSSCG00000002754	NAD(P)H quinone dehydrogenase 1	3.959	ENSG00000181019	NQO1	0.0432095	3.54853	0.989853
NR5A1	ENSSSCG00000005588	nuclear receptor subfamily 5 group A member 1	-3.694	ENSG00000136931	NR5A1	1.02483	-0.811128	0.281631
NRAP	ENSSSCG00000010640	nebulin related anchoring protein	-3.176	ENSG00000197893	NRAP	-0.165615	-2.28847	0.844147
NRM	ENSSSCG00000023639	nurim (nuclear envelope membrane protein)	-2.038	ENSG00000137404	NRM	0.707424	4.37906	0.387497
NRSN1	ENSSSCG00000021696	neurensin 1	-2.796	ENSG00000152954	NRSN1	1.85378	-2.47026	0.192448
NRSN2	ENSSSCG00000031519	neurensin 2	-2.855	ENSG00000125841	NRSN2	-0.437845	4.02212	0.532128
NSDHL	ENSSSCG00000012758	NAD(P) dependent steroid dehydrogenase-like	-3.81	ENSG00000147383	NSDHL	0.325692	4.97429	0.703793
NSUN7	ENSSSCG00000024496	NOP2/Sun RNA methyltransferase family member 7	-3.55	ENSG00000179299	NSUN7	-0.743522	0.749894	0.306687
NTF3	ENSSSCG00000033544	neurotrophin 3	2.712	ENSG00000185652	NTF3	0.390381	0.69119	0.650185
NTRK3	ENSSSCG00000005106	neurotrophic receptor tyrosine kinase 3	-2.209	ENSG00000140538	NTRK3	-1.85938	0.70649	0.0132616
NUDCD1	ENSSSCG00000006029	NudC domain containing 1	-8.123	ENSG00000120526	NUDCD1	-0.496348	2.09717	0.484975
NUP133	ENSSSCG00000010189	nucleoporin 133	-3.169	ENSG00000069248	NUP133	-0.219599	3.96918	0.73895
NUP62	ENSSSCG00000040333	nucleoporin 62	-2.55	ENSG00000213024	NUP62	0.434108	5.13881	0.603027
NXN	ENSSSCG00000028720	nucleoredoxin	-3.039	ENSG00000167693	NXN	0.0462881	6.11105	0.986252
NXT1	ENSSSCG00000007119	nuclear transport factor 2 like export factor 1	-2.178	ENSG00000132661	NXT1	0.498615	4.28866	0.547842
OAS2	ENSSSCG00000009881	2'-5'-oligoadenylate synthetase 2	-2.832	ENSG00000111335	OAS2	1.23627	2.78351	0.132062
OAZ2	ENSSSCG00000004550	ornithine decarboxylase antizyme 2	2.984	ENSG00000180304	OAZ2	0.0208371	5.57357	0.987518
ODF2	ENSSSCG00000005651	outer dense fiber of sperm tails 2	-2.015	ENSG00000136811	ODF2	0.524063	4.2678	0.52651
OIT3	ENSSSCG00000010293	oncoprotein induced transcript 3	-2.804	ENSG00000138315	OIT3	-0.15907	-2.56661	0.921001
OLR1	ENSSSCG00000000647	oxidized low density lipoprotein receptor 1	-2.434	ENSG00000173391	OLR1	2.63829	-1.69473	0.00828153
OPALIN	ENSSSCG00000010506	oligodendrocytic myelin paranodal and inner loop protein	-3.338	ENSG00000197430	OPALIN	-0.650675	-3.27156	0.478017
OPRD1	ENSSSCG00000027401	opioid receptor delta 1	-2.113	ENSG00000116329	OPRD1	0.987631	-0.811951	0.304383
OPRL1	ENSSSCG00000031228	opioid related nociceptin receptor 1	-2.461	ENSG00000125510	OPRL1	-0.249788	0.857053	0.72483
OPRM1	ENSSSCG00000004074	opioid receptor mu 1	-3.35	ENSG00000112038	OPRM1	2.67924	-2.68073	0.0769227
OR6K3	ENSSSCG00000050576	olfactory receptor family 6 subfamily K member 3	-2.39	ENSG00000203757	OR6K3	2.25477	-3.92933	0.808914
ORMDL1	ENSSSCG00000016044	ORMDL sphingolipid biosynthesis regulator 1	-3.712	ENSG00000128699	ORMDL1	-0.035009	4.18935	0.929116
OSBP2	ENSSSCG00000010015	oxysterol binding protein 2	-2.338	ENSG00000184792	OSBP2	0.502283	3.41829	0.545426
OSBPL7	ENSSSCG00000017518	oxysterol binding protein like 7	-6.188	ENSG00000006025	OSBPL7	0.131702	2.47628	0.899819
OSM	ENSSSCG00000009997	oncostatin M	3.421	ENSG00000099985	OSM	5.93728	2.20914	1.81e-08
OSR2	ENSSSCG00000006073	odd-skipped related transciption factor 2	-3.754	ENSG00000164920	OSR2	-2.27091	4.11403	0.00207511
OSTC	ENSSSCG00000009145	oligosaccharyltransferase complex non-catalytic subunit	-5.153	ENSG00000198856	OSTC	-0.157971	4.69555	0.801251
OTUD7B	ENSSSCG00000006663	OTU deubiquitinase 7B	-2.495	ENSG00000264522	OTUD7B	-0.480579	3.57988	0.495511
P2RY10	ENSSSCG00000012446	purinergic receptor P2Y10	-3.479	ENSG00000078589	P2RY10	0.449409	-0.32821	0.583642
P2RY2	ENSSSCG00000040207	purinergic receptor P2Y2	-2.546	ENSG00000175591	P2RY2	1.65097	3.83456	0.0469369
P2RY4	ENSSSCG00000012380	pyrimidinergic receptor P2Y4	-2.854	ENSG00000186912	P2RY4	-3.06915	-1.66826	0.000264643
P4HA1	ENSSSCG00000010292	prolyl 4-hydroxylase subunit alpha 1	-2.157	ENSG00000122884	P4HA1	-1.27063	3.14116	0.080558
P4HA3	ENSSSCG00000014840	prolyl 4-hydroxylase subunit alpha 3	-3.23	ENSG00000149380	P4HA3	0.862317	-0.293051	0.307886
PABPC1	ENSSSCG00000006063	poly(A) binding protein cytoplasmic 1	-2.603	ENSG00000070756	PABPC1	0.196674	8.49494	0.830378
PACRGL	ENSSSCG00000008750	PARK2 coregulated like	-3.232	ENSG00000163138	PACRGL	0.266035	2.45564	0.763029
PACSIN2	ENSSSCG00000000036	protein kinase C and casein kinase substrate in neurons 2	-12.842	ENSG00000100266	PACSIN2	-0.789031	5.36736	0.271132
PAEP	ENSSSCG00000040042	progestagen associated endometrial protein	-2.377	ENSG00000122133	PAEP	-0.171982	-0.228012	0.798001
PAFAH2	ENSSSCG00000038619	platelet activating factor acetylhydrolase 2	-3.574	ENSG00000158006	PAFAH2	-0.73867	3.33177	0.303226
PARP4	ENSSSCG00000022957	poly(ADP-ribose) polymerase family member 4	-3.712	ENSG00000102699	PARP4	0.100009	3.78455	0.930636
PAX2	ENSSSCG00000010556	paired box 2	-3.153	ENSG00000075891	PAX2	2.53736	-0.995712	0.0121262
PAX9	ENSSSCG00000001942	paired box 9	-2.828	ENSG00000198807	PAX9	-1.77798	-0.590231	0.0219484
PBDC1	ENSSSCG00000030577	polysaccharide biosynthesis domain containing 1	-5.359	ENSG00000102390	PBDC1	0.151766	4.0104	0.877784
PBX2	ENSSSCG00000001438	PBX homeobox 2	-3.145	ENSG00000204304	PBX2	0.0125841	5.39353	0.978844
PCGF6	ENSSSCG00000020954	polycomb group ring finger 6	-2.542	ENSG00000156374	PCGF6	-0.230231	1.96098	0.731703
PCIF1	ENSSSCG00000007433	PDX1 C-terminal inhibiting factor 1	-2.217	ENSG00000100982	PCIF1	-0.125512	6.04949	0.834232
PDCD10	ENSSSCG00000011739	programmed cell death 10	-3.311	ENSG00000114209	PDCD10	-0.05512	4.22278	0.908294
PDCD1LG2	ENSSSCG00000032561	programmed cell death 1 ligand 2	5.088	ENSG00000197646	PDCD1LG2	-0.915016	0.347762	0.216603
PDCD7	ENSSSCG00000004926	programmed cell death 7	-6.607	ENSG00000090470	PDCD7	-0.546462	3.63831	0.441136
PDCL	ENSSSCG00000038554	phosducin like	-3.283	ENSG00000136940	PDCL	-0.481586	3.23718	0.49503
PDE2A	ENSSSCG00000029388	phosphodiesterase 2A	-2.216	ENSG00000186642	PDE2A	-1.44794	4.36086	0.0464857
PDE4B	ENSSSCG00000003805	phosphodiesterase 4B	2.75	ENSG00000184588	PDE4B	-0.497966	2.68738	0.483144
PDE6C	ENSSSCG00000010480	phosphodiesterase 6C	-2.88	ENSG00000095464	PDE6C	-1.13297	-1.01097	0.138397
PDE9A	ENSSSCG00000030016	phosphodiesterase 9A	-2.388	ENSG00000160191	PDE9A	-1.83621	2.72618	0.0124334
PDHA1	ENSSSCG00000023643	pyruvate dehydrogenase (lipoamide) alpha 1	-2.472	ENSG00000131828	PDHA1	-0.173011	5.0265	0.785536
PDLIM1	ENSSSCG00000010493	PDZ and LIM domain 1	-3.681	ENSG00000107438	PDLIM1	1.166	7.32049	0.153516
PDX1	ENSSSCG00000035817	pancreatic and duodenal homeobox 1	-3.31	ENSG00000139515	PDX1	5.93384	-2.41564	0.000637527
PDZD3	ENSSSCG00000027710	PDZ domain containing 3	-2.303	ENSG00000172367	PDZD3	0.561083	-0.62098	0.546426
PDZK1	ENSSSCG00000006693	PDZ domain containing 1	2.191	ENSG00000174827	PDZK1	-2.36428	0.235992	0.00195437
PEG3	ENSSSCG00000003326	paternally expressed 3	-3.938	ENSG00000198300	PEG3	-2.19156	-1.44301	0.00530446
PER2	ENSSSCG00000016338	period circadian clock 2	-2.355	ENSG00000132326	PER2	0.486519	4.50988	0.557417
PEX1	ENSSSCG00000029967	peroxisomal biogenesis factor 1	-2.649	ENSG00000127980	PEX1	-0.550208	3.21676	0.438122
PFDN4	ENSSSCG00000007487	prefoldin subunit 4	-2.369	ENSG00000101132	PFDN4	-0.0468163	3.09217	0.918791
PFDN6	ENSSSCG00000001505	prefoldin subunit 6	-2.292	ENSG00000204220	PFDN6	-0.00534051	4.87488	0.959836
PFKFB1	ENSSSCG00000024814	6-phosphofructo-2-kinase/fructose-2,6-biphosphatase 1	-2.341	ENSG00000158571	PFKFB1	0.553265	-0.86054	0.518878
PGBD1	ENSSSCG00000001207	piggyBac transposable element derived 1	-2.095	ENSG00000137338	PGBD1	-0.116966	0.224198	0.858658
PGLYRP1	ENSSSCG00000038688	peptidoglycan recognition protein 1	-3.646	ENSG00000008438	PGLYRP1	0.273104	-1.59779	0.802628
PGRMC1	ENSSSCG00000012625	progesterone receptor membrane component 1	-2.536	ENSG00000101856	PGRMC1	-0.875367	5.67181	0.223333
PHF20L1	ENSSSCG00000005950	PHD finger protein 20-like 1	-3.488	ENSG00000129292	PHF20L1	-0.137001	3.6126	0.823474
PHLDB2	ENSSSCG00000022081	pleckstrin homology like domain family B member 2	-5.314	ENSG00000144824	PHLDB2	-0.559514	3.09602	0.431444
PI4KA	ENSSSCG00000010092	phosphatidylinositol 4-kinase alpha	-4.331	ENSG00000241973	PI4KA	0.237184	5.75812	0.789882
PIGU	ENSSSCG00000007282	phosphatidylinositol glycan anchor biosynthesis class U	-2.434	ENSG00000101464	PIGU	-0.336289	4.2347	0.624333
PIK3R4	ENSSSCG00000029094	phosphoinositide-3-kinase regulatory subunit 4	-3.506	ENSG00000196455	PIK3R4	-0.161083	3.38814	0.798663
PIK3R5	ENSSSCG00000017991	phosphoinositide-3-kinase regulatory subunit 5	3.491	ENSG00000141506	PIK3R5	0.00238156	2.53638	1
PISD	ENSSSCG00000010032	phosphatidylserine decarboxylase	-3.056	ENSG00000241878	PISD	0.350516	4.77395	0.67998
PITPNB	ENSSSCG00000009967	phosphatidylinositol transfer protein beta	-2.084	ENSG00000180957	PITPNB	0.614149	4.84133	0.454388
PITPNM2	ENSSSCG00000009781	phosphatidylinositol transfer protein membrane associated 2	-2.941	ENSG00000090975	PITPNM2	0.0306684	4.49614	0.998075
PIWIL1	ENSSSCG00000009749	piwi like RNA-mediated gene silencing 1	-3.513	ENSG00000125207	PIWIL1	0.639319	-2.30599	0.644318
PKD2L1	ENSSSCG00000010552	polycystin 2 like 1, transient receptor potential cation channel	-3.201	ENSG00000107593	PKD2L1	0.945985	-2.3538	0.512837
PKMYT1	ENSSSCG00000029264	protein kinase, membrane associated tyrosine/threonine 1	3.909	ENSG00000127564	PKMYT1	1.45596	5.52652	0.0773829
PKN3	ENSSSCG00000005657	protein kinase N3	-2.173	ENSG00000160447	PKN3	-0.1703	5.00928	0.788521
PLA2G3	ENSSSCG00000010023	phospholipase A2 group III	-5.267	ENSG00000100078	PLA2G3	1.33468	5.59419	0.103937
PLAG1	ENSSSCG00000006247	PLAG1 zinc finger	-4.614	ENSG00000181690	PLAG1	-1.52223	0.501904	0.0400827
PLEKHH1	ENSSSCG00000002292	pleckstrin homology, MyTH4 and FERM domain containing H1	2.185	ENSG00000054690	PLEKHH1	-0.855918	3.30352	0.234587
PLG	ENSSSCG00000004038	plasminogen	-3.586	ENSG00000183281	PLGLB1	0.280161	-0.304535	0.779133
PLG	ENSSSCG00000004038	plasminogen	-3.586	ENSG00000122194	PLG	1.61555	-3.57103	0.486617
PLG	ENSSSCG00000004038	plasminogen	-3.586	ENSG00000125551	PLGLB2	3.43124	-3.69432	0.258477
PLK2	ENSSSCG00000016925	polo like kinase 2	-3.874	ENSG00000145632	PLK2	-0.180427	5.25383	0.777922
PLP1	ENSSSCG00000012536	proteolipid protein 1	-3.632	ENSG00000123560	PLP1	-0.85921	3.61861	0.232972
PMM1	ENSSSCG00000000061	phosphomannomutase 1	-5.033	ENSG00000100417	PMM1	0.132916	5.40728	0.896367
PNLIPRP1	ENSSSCG00000010659	pancreatic lipase related protein 1	-4.897	ENSG00000187021	PNLIPRP1	1.61555	-3.57103	0.486617
PNMT	ENSSSCG00000017501	phenylethanolamine N-methyltransferase	4.833	ENSG00000141744	PNMT	-2.39838	-0.127915	0.00221182
POLL	ENSSSCG00000010564	DNA polymerase lambda	-2.516	ENSG00000166169	POLL	-0.129199	5.04308	0.830577
POLR1C	ENSSSCG00000028007	RNA polymerase I subunit C	-2.932	ENSG00000171453	POLR1C	-0.000803234	4.43266	0.964697
POSTN	ENSSSCG00000009361	periostin	-4.146	ENSG00000133110	POSTN	1.15297	6.43474	0.158043
POU2F1	ENSSSCG00000006310	POU class 2 homeobox 1	-3.657	ENSG00000143190	POU2F1	-0.0738707	3.18889	0.888981
PPIL2	ENSSSCG00000010083	peptidylprolyl isomerase like 2	-2.3	ENSG00000100023	PPIL2	0.605507	5.17485	0.460751
PPP1R9B	ENSSSCG00000017584	protein phosphatase 1 regulatory subunit 9B	-2.373	ENSG00000108819	PPP1R9B	-0.0152889	6.51022	0.949426
PPP2CA	ENSSSCG00000014298	protein phosphatase 2 catalytic subunit alpha	-2.055	ENSG00000113575	PPP2CA	0.328827	5.97023	0.700125
PPP2R2A	ENSSSCG00000009657	protein phosphatase 2 regulatory subunit Balpha	-2.589	ENSG00000221914	PPP2R2A	0.196709	4.59729	0.83096
PPP4R3A	ENSSSCG00000002441	protein phosphatase 4 regulatory subunit 3A	-2.081	ENSG00000100796	PPP4R3A	-0.21003	5.62165	0.747823
PRDX3	ENSSSCG00000010682	peroxiredoxin 3	-2.092	ENSG00000165672	PRDX3	-0.835678	4.81518	0.244814
PRKAB2	ENSSSCG00000006703	protein kinase AMP-activated non-catalytic subunit beta 2	-2.413	ENSG00000131791	PRKAB2	-0.474514	3.61916	0.500165
PRKCA	ENSSSCG00000017268	protein kinase C alpha	3.192	ENSG00000154229	PRKCA	-0.605714	2.27723	0.397707
PRKD2	ENSSSCG00000026152	protein kinase D2	2.411	ENSG00000105287	PRKD2	0.229393	6.32724	0.797618
PRMT5	ENSSSCG00000030045	protein arginine methyltransferase 5	2.552	ENSG00000100462	PRMT5	0.330601	3.63606	0.69916
PROP1	ENSSSCG00000029569	PROP paired-like homeobox 1	-3.112	ENSG00000175325	PROP1	0.981806	-3.42448	0.939467
PROX2	ENSSSCG00000002373	prospero homeobox 2	-4.825	ENSG00000119608	PROX2	0.151597	-1.77333	0.9043
PRPF40A	ENSSSCG00000015867	pre-mRNA processing factor 40 homolog A	-3.63	ENSG00000196504	PRPF40A	0.40934	4.95988	0.625421
PRR14L	ENSSSCG00000010033	proline rich 14 like	-2.324	ENSG00000183530	PRR14L	-0.162621	3.63319	0.797057
PRR15	ENSSSCG00000016686	proline rich 15	-2.129	ENSG00000176532	PRR15	0.132852	-0.147794	0.900096
PRSS55	ENSSSCG00000009684	protease, serine 55	-4.449	ENSG00000184647	PRSS55	5.13862	-2.92481	0.00620841
PRTG	ENSSSCG00000035798	protogenin	-3.709	ENSG00000166450	PRTG	0.852208	-0.21066	0.307345
PSD	ENSSSCG00000010581	pleckstrin and Sec7 domain containing	-2.803	ENSG00000059915	PSD	0.333307	2.96298	0.698825
PSMA4	ENSSSCG00000036924	proteasome subunit alpha 4	-2.404	ENSG00000041357	PSMA4	0.124608	6.121	0.904609
PSMB4	ENSSSCG00000034984	proteasome subunit beta 4	-4.369	ENSG00000159377	PSMB4	0.063079	7.53635	0.968579
PSME3	ENSSSCG00000017385	proteasome activator subunit 3	-2.859	ENSG00000131467	PSME3	0.52312	5.88804	0.52617
PTBP2	ENSSSCG00000006879	polypyrimidine tract binding protein 2	-3.342	ENSG00000117569	PTBP2	-0.728447	2.45509	0.311581
PTCRA	ENSSSCG00000001650	pre T-cell antigen receptor alpha	-2.117	ENSG00000171611	PTCRA	2.56536	-1.12893	0.0103254
PTGER2	ENSSSCG00000021862	prostaglandin E receptor 2	-3.193	ENSG00000125384	PTGER2	-1.34812	1.52523	0.0669668
PTGER3	ENSSSCG00000003788	prostaglandin E receptor 3	-2.676	ENSG00000050628	PTGER3	-0.366783	4.48504	0.595687
PTGFRN	ENSSSCG00000006735	prostaglandin F2 receptor inhibitor	2.438	ENSG00000134247	PTGFRN	0.813054	5.72731	0.318502
PTGS1	ENSSSCG00000005533	prostaglandin-endoperoxide synthase 1	-2.17	ENSG00000095303	PTGS1	0.277938	7.45613	0.74929
PTGS2	ENSSSCG00000015579	prostaglandin-endoperoxide synthase 2	-2.535	ENSG00000073756	PTGS2	3.29739	1.49887	0.000309782
PTPN21	ENSSSCG00000002425	protein tyrosine phosphatase, non-receptor type 21	-3.647	ENSG00000070778	PTPN21	-1.28255	4.73956	0.0769279
PTPN23	ENSSSCG00000032957	protein tyrosine phosphatase, non-receptor type 23	-4.434	ENSG00000076201	PTPN23	0.42678	6.392	0.609278
PTPN7	ENSSSCG00000037669	protein tyrosine phosphatase, non-receptor type 7	-2.691	ENSG00000143851	PTPN7	0.394386	2.26885	0.637898
PTPN9	ENSSSCG00000001878	protein tyrosine phosphatase, non-receptor type 9	-2.22	ENSG00000169410	PTPN9	-0.383252	3.79204	0.581282
PTPRJ	ENSSSCG00000023709	protein tyrosine phosphatase, receptor type J	-2.799	ENSG00000149177	PTPRJ	-0.590741	3.2949	0.407396
PWWP2B	ENSSSCG00000023681	PWWP domain containing 2B	-2.185	ENSG00000171813	PWWP2B	-0.167441	7.07582	0.790924
QSER1	ENSSSCG00000013314	glutamine and serine rich 1	2.175	ENSG00000060749	QSER1	-0.281408	3.57154	0.677829
RAB11FIP2	ENSSSCG00000010672	RAB11 family interacting protein 2	-3.948	ENSG00000107560	RAB11FIP2	-0.717199	2.46789	0.319332
RAB11FIP5	ENSSSCG00000022162	RAB11 family interacting protein 5	3.41	ENSG00000135631	RAB11FIP5	-0.339939	5.38607	0.62065
RAB1A	ENSSSCG00000008359	RAB1A, member RAS oncogene family	-2.289	ENSG00000138069	RAB1A	0.321453	6.02932	0.707064
RAB3GAP1	ENSSSCG00000015695	RAB3 GTPase activating protein catalytic subunit 1	-2.576	ENSG00000115839	RAB3GAP1	-0.269318	4.60534	0.689117
RACK1	ENSSSCG00000029724	receptor for activated C kinase 1	-2.837	ENSG00000204628	RACK1	0.000329951	10.2733	0.965658
RAD54B	ENSSSCG00000006101	RAD54 homolog B (S. cerevisiae)	-5.308	ENSG00000197275	RAD54B	0.111361	-2.36994	0.939233
RAI2	ENSSSCG00000012153	retinoic acid induced 2	-3.107	ENSG00000131831	RAI2	-2.89116	3.79244	0.0001127
RASL11B	ENSSSCG00000008835	RAS like family 11 member B	-4.069	ENSG00000128045	RASL11B	-0.251146	-2.12494	0.888254
RASL12	ENSSSCG00000038071	RAS like family 12	-3.168	ENSG00000103710	RASL12	-1.89651	3.54768	0.00967399
RBM38	ENSSSCG00000007504	RNA binding motif protein 38	-4.783	ENSG00000132819	RBM38	0.51957	4.99833	0.529546
RBMX	ENSSSCG00000012703	RNA binding motif protein, X-linked	2.378	ENSG00000147274	RBMX	-0.273526	5.5556	0.684592
RBP4	ENSSSCG00000010479	retinol binding protein 4	-3.245	ENSG00000138207	RBP4	-0.409691	2.41999	0.561563
RCCD1	ENSSSCG00000001822	RCC1 domain containing 1	-2.326	ENSG00000166965	RCCD1	0.573488	4.54853	0.486008
RDH12	ENSSSCG00000002297	retinol dehydrogenase 12 (all-trans/9-cis/11-cis)	-2.221	ENSG00000139988	RDH12	0.389467	5.83244	0.643384
RELA	ENSSSCG00000012981	RELA proto-oncogene, NF-kB subunit	-2.056	ENSG00000173039	RELA	0.211639	6.03258	0.815442
RERG	ENSSSCG00000000602	RAS like estrogen regulated growth inhibitor	2.433	ENSG00000134533	RERG	-2.02646	2.48662	0.00597271
REST	ENSSSCG00000023357	RE1 silencing transcription factor	-2.084	ENSG00000084093	REST	-0.24749	3.28242	0.711855
RFX7	ENSSSCG00000004603	regulatory factor X7	-2.835	ENSG00000181827	RFX7	0.0198825	3.09076	1
RGL2	ENSSSCG00000001506	ral guanine nucleotide dissociation stimulator like 2	2.729	ENSG00000237441	RGL2	0.360624	6.77288	0.669906
RGP1	ENSSSCG00000005320	RGP1 homolog, RAB6A GEF complex partner 1	-2.047	ENSG00000107185	RGP1	-0.104114	4.32693	0.857027
RHCG	ENSSSCG00000001841	Rh family C glycoprotein	7.375	ENSG00000140519	RHCG	2.0582	4.55616	0.0149204
RIDA	ENSSSCG00000006079	reactive intermediate imine deaminase A homolog	-3.788	ENSG00000132541	RIDA	0.204355	2.49675	0.824345
RIMKLB	ENSSSCG00000000665	ribosomal modification protein rimK like family member B	2.364	ENSG00000166532	RIMKLB	-0.223026	3.53247	0.735966
RND3	ENSSSCG00000040445	Rho family GTPase 3	-2.874	ENSG00000115963	RND3	1.24921	5.00807	0.127164
RNF125	ENSSSCG00000003729	ring finger protein 125	-2.064	ENSG00000101695	RNF125	-0.245155	2.39492	0.717009
RNF19A	ENSSSCG00000006066	ring finger protein 19A, RBR E3 ubiquitin protein ligase	-5.248	ENSG00000034677	RNF19A	0.275923	4.71367	0.751543
RNF222	ENSSSCG00000017985	ring finger protein 222	-4.519	ENSG00000189051	RNF222	1.23536	4.55799	0.13152
RNFT2	ENSSSCG00000009862	ring finger protein, transmembrane 2	-2.597	ENSG00000135119	RNFT2	0.103463	0.0547558	0.946348
ROR1	ENSSSCG00000003811	receptor tyrosine kinase like orphan receptor 1	3.745	ENSG00000185483	ROR1	-0.440676	1.5576	0.537598
ROR2	ENSSSCG00000009593	receptor tyrosine kinase like orphan receptor 2	-2.682	ENSG00000169071	ROR2	-1.18401	2.71398	0.103322
RORC	ENSSSCG00000026427	RAR related orphan receptor C	-3.569	ENSG00000143365	RORC	-0.605493	4.35278	0.394577
RPL22	ENSSSCG00000003369	ribosomal protein L22	-2.584	ENSG00000116237	ICMT	-0.0236431	5.87961	0.940715
RPL5	ENSSSCG00000006899	ribosomal protein L5	-3.751	ENSG00000122406	RPL5	-0.382401	9.55254	0.580572
RPP40	ENSSSCG00000000998	ribonuclease P/MRP subunit p40	-2.604	ENSG00000124787	RPP40	0.204963	2.12892	0.828775
RPS12	ENSSSCG00000004177	ribosomal protein S12	2.336	ENSG00000112306	RPS12	-0.588727	10.3351	0.406298
RPS20	ENSSSCG00000040470	ribosomal protein S20	-2.084	ENSG00000008988	RPS20	-0.6213	9.74008	0.38189
RRAD	ENSSSCG00000036060	RRAD, Ras related glycolysis inhibitor and calcium channel regulator	-3.874	ENSG00000166592	RRAD	-0.25495	3.2295	0.70544
RRM2B	ENSSSCG00000036139	ribonucleotide reductase regulatory TP53 inducible subunit M2B	3.154	ENSG00000048392	RRM2B	-0.0918556	3.12165	0.871797
RSBN1	ENSSSCG00000030154	round spermatid basic protein 1	-3.3	ENSG00000081019	RSBN1	-0.664315	3.01415	0.353785
RTN4	ENSSSCG00000032007	reticulon 4	-2.733	ENSG00000115310	RTN4	-0.59244	8.63232	0.403499
RUFY4	ENSSSCG00000016182	RUN and FYVE domain containing 4	-2.606	ENSG00000188282	RUFY4	2.66037	1.08791	0.0031799
RUNX2	ENSSSCG00000001710	runt related transcription factor 2	-6.179	ENSG00000124813	RUNX2	-0.212394	1.72126	0.754582
RWDD2A	ENSSSCG00000029129	RWD domain containing 2A	-3.822	ENSG00000013392	RWDD2A	0.115553	1.38037	0.915654
RXRB	ENSSSCG00000001474	retinoid X receptor beta	2.026	ENSG00000204231	RXRB	-0.145452	5.94431	0.813654
RYK	ENSSSCG00000011642	receptor-like tyrosine kinase	-2.274	ENSG00000163785	RYK	-0.85734	4.49979	0.233198
S100A12	ENSSSCG00000032857	S100 calcium binding protein A12	14.985	ENSG00000163221	S100A12	4.1866	0.885282	1.29e-05
S100A8	ENSSSCG00000006590	S100 calcium binding protein A8	19.857	ENSG00000143546	S100A8	7.14983	10.5503	5.85e-11
SAAL1	ENSSSCG00000035393	serum amyloid A like 1	-3.848	ENSG00000166788	SAAL1	0.31776	2.28272	0.716126
SARAF	ENSSSCG00000033402	store-operated calcium entry associated regulatory factor	-2.644	ENSG00000133872	SARAF	-0.361682	6.01453	0.600052
SARDH	ENSSSCG00000005740	sarcosine dehydrogenase	-4.882	ENSG00000123453	SARDH	-0.0997734	0.777602	0.873074
SAT1	ENSSSCG00000012173	spermidine/spermine N1-acetyltransferase 1	-4.56	ENSG00000130066	SAT1	0.38539	7.0491	0.646742
SATB1	ENSSSCG00000011201	SATB homeobox 1	-3.64	ENSG00000182568	SATB1	-0.652238	3.33032	0.361022
SBF2	ENSSSCG00000013409	SET binding factor 2	-2.377	ENSG00000133812	SBF2	-0.733848	3.10365	0.306679
SBNO1	ENSSSCG00000009776	strawberry notch homolog 1	-4.141	ENSG00000139697	SBNO1	-0.073027	4.34049	0.88934
SCAMP5	ENSSSCG00000001887	secretory carrier membrane protein 5	-2.122	ENSG00000198794	SCAMP5	-0.848575	2.51061	0.240831
SCD	ENSSSCG00000010554	stearoyl-CoA desaturase	-3.609	ENSG00000099194	SCD	-0.434017	5.78141	0.534421
SCFD1	ENSSSCG00000001973	sec1 family domain containing 1	-2.194	ENSG00000092108	SCFD1	-0.0593777	4.13461	0.903716
SCG5	ENSSSCG00000004807	secretogranin V	-3.29	ENSG00000166922	SCG5	0.354966	-0.898121	0.707763
SCNN1A	ENSSSCG00000000707	sodium channel epithelial 1 alpha subunit	-4.234	ENSG00000111319	SCNN1A	0.700962	6.44105	0.390804
SCNN1G	ENSSSCG00000007836	sodium channel epithelial 1 gamma subunit	2.969	ENSG00000166828	SCNN1G	0.253468	2.02551	0.778909
SDS	ENSSSCG00000036865	serine dehydratase	5.296	ENSG00000135094	SDS	0.536179	-0.544839	0.533571
SEC23B	ENSSSCG00000007097	Sec23 homolog B, coat complex II component	-3.846	ENSG00000101310	SEC23B	0.0525688	4.65661	0.979878
SEC31B	ENSSSCG00000006165	SEC31 homolog B, COPII coat complex component	-2.268	ENSG00000075826	SEC31B	0.44996	3.06117	0.592943
SEC61A2	ENSSSCG00000011114	Sec61 translocon alpha 2 subunit	-3.975	ENSG00000065665	SEC61A2	0.679495	1.55044	0.411097
SEL1L2	ENSSSCG00000007078	SEL1L2 ERAD E3 ligase adaptor subunit	-5.817	ENSG00000101251	SEL1L2	-5.58749	-3.02454	9.42e-05
SELENOP	ENSSSCG00000021208	selenoprotein P	-2.932	ENSG00000250722	SELENOP	-1.85667	4.28226	0.0111437
SELENOT	ENSSSCG00000036920	selenoprotein T	-3.822	ENSG00000198843	SELENOT	-0.439168	4.89139	0.530191
SEMA4D	ENSSSCG00000009584	semaphorin 4D	-2.052	ENSG00000187764	SEMA4D	0.731076	5.43251	0.370769
SEMA6C	ENSSSCG00000006635	semaphorin 6C	-2.012	ENSG00000143434	SEMA6C	-0.0760895	5.97495	0.88561
SEMA6D	ENSSSCG00000004663	semaphorin 6D	-3.494	ENSG00000137872	SEMA6D	0.868429	1.57583	0.290563
SERPINA12	ENSSSCG00000002478	serpin family A member 12	-2.392	ENSG00000165953	SERPINA12	-0.922062	8.09351	0.199922
SERPINB8	ENSSSCG00000004888	serpin family B member 8	-3.605	ENSG00000166401	SERPINB8	0.293856	5.39443	0.734119
SETD5	ENSSSCG00000011540	SET domain containing 5	-2.4	ENSG00000168137	SETD5	0.114196	5.29122	0.915538
SF3B1	ENSSSCG00000016075	splicing factor 3b subunit 1	-2.1	ENSG00000115524	SF3B1	-0.299952	6.64668	0.658603
SFTPB	ENSSSCG00000008229	surfactant protein B	-2.096	ENSG00000168878	SFTPB	1.58879	-1.25956	0.133906
SFXN4	ENSSSCG00000010681	sideroflexin 4	-2.718	ENSG00000183605	SFXN4	-0.325979	3.31491	0.635088
SGTB	ENSSSCG00000040603	small glutamine rich tetratricopeptide repeat containing beta	-3.299	ENSG00000197860	SGTB	-0.818969	1.22054	0.261897
SH2B3	ENSSSCG00000009833	SH2B adaptor protein 3	2.905	ENSG00000111252	SH2B3	-1.53104	3.78054	0.0355914
SH2D5	ENSSSCG00000003509	SH2 domain containing 5	3.174	ENSG00000189410	SH2D5	4.88901	2.0513	1.46e-06
SHF	ENSSSCG00000004674	Src homology 2 domain containing F	-4.222	ENSG00000138606	SHF	-0.27075	4.53173	0.68782
SHISA2	ENSSSCG00000030113	shisa family member 2	-2.628	ENSG00000180730	SHISA2	-2.07381	0.48429	0.00576908
SHISA5	ENSSSCG00000011357	shisa family member 5	-2.465	ENSG00000164054	SHISA5	0.376772	6.59433	0.65478
SIK2	ENSSSCG00000032941	salt inducible kinase 2	2.012	ENSG00000170145	SIK2	-0.881091	4.08441	0.221093
SIK3	ENSSSCG00000015071	SIK family kinase 3	-3.88	ENSG00000160584	SIK3	0.281139	4.61016	0.746736
SIT1	ENSSSCG00000005312	signaling threshold regulating transmembrane adaptor 1	2.785	ENSG00000137078	SIT1	-0.933031	1.72283	0.201482
SIX6	ENSSSCG00000005086	SIX homeobox 6	-2.955	ENSG00000184302	SIX6	4.78468	-3.1162	0.0136651
SLAMF1	ENSSSCG00000006380	signaling lymphocytic activation molecule family member 1	-3.169	ENSG00000117090	SLAMF1	1.22854	0.742396	0.140813
SLAMF6	ENSSSCG00000006382	SLAM family member 6	2.809	ENSG00000162739	SLAMF6	-0.865713	-1.03475	0.286412
SLAMF7	ENSSSCG00000006378	SLAM family member 7	11.35	ENSG00000026751	SLAMF7	1.24649	1.57577	0.134086
SLC16A1	ENSSSCG00000006771	solute carrier family 16 member 1	-4.88	ENSG00000155380	SLC16A1	0.706822	4.19913	0.387638
SLC16A12	ENSSSCG00000010455	solute carrier family 16 member 12	-2.514	ENSG00000152779	SLC16A12	-1.10068	-0.549099	0.155386
SLC17A4	ENSSSCG00000031944	solute carrier family 17 member 4	-3.024	ENSG00000146039	SLC17A4	0.64772	-3.68064	0.811806
SLC1A1	ENSSSCG00000005222	solute carrier family 1 member 1	3.383	ENSG00000106688	SLC1A1	-1.83524	0.928704	0.0133307
SLC22A1	ENSSSCG00000004041	solute carrier family 22 member 1	-2.012	ENSG00000175003	SLC22A1	-0.314444	-0.800629	0.685087
SLC22A16	ENSSSCG00000004399	solute carrier family 22 member 16	-4.737	ENSG00000004809	SLC22A16	1.15955	-1.7141	0.198873
SLC22A17	ENSSSCG00000002025	solute carrier family 22 member 17	-3.808	ENSG00000092096	SLC22A17	-0.140802	5.28337	0.818744
SLC22A2	ENSSSCG00000004040	solute carrier family 22 member 2	-5.322	ENSG00000112499	SLC22A2	0.379672	-2.93554	1
SLC25A3	ENSSSCG00000000886	solute carrier family 25 member 3	-2.722	ENSG00000075415	SLC25A3	0.232153	7.90247	0.794622
SLC26A5	ENSSSCG00000015425	solute carrier family 26 member 5	-3.417	ENSG00000170615	SLC26A5	0.0398885	-1.57884	1
SLC29A1	ENSSSCG00000001700	solute carrier family 29 member 1 (Augustine blood group)	-2.104	ENSG00000112759	SLC29A1	-0.739424	6.5122	0.301238
SLC2A11	ENSSSCG00000010068	solute carrier family 2 member 11	-3.519	ENSG00000133460	SLC2A11	-0.615544	2.15285	0.390193
SLC2A6	ENSSSCG00000024166	solute carrier family 2 member 6	-3.572	ENSG00000160326	SLC2A6	0.433858	2.46573	0.604245
SLC30A7	ENSSSCG00000006860	solute carrier family 30 member 7	-2.71	ENSG00000162695	SLC30A7	-0.212973	3.02902	0.746328
SLC30A8	ENSSSCG00000006011	solute carrier family 30 member 8	8.186	ENSG00000164756	SLC30A8	-1.51018	-2.17864	0.0771656
SLC31A1	ENSSSCG00000034278	solute carrier family 31 member 1	-2.11	ENSG00000136868	SLC31A1	-0.20449	5.45223	0.753297
SLC34A2	ENSSSCG00000008758	solute carrier family 34 member 2	-4.416	ENSG00000157765	SLC34A2	-2.43497	1.74353	0.00116278
SLC35F5	ENSSSCG00000015709	solute carrier family 35 member F5	-2.395	ENSG00000115084	SLC35F5	-0.700882	5.06254	0.326535
SLC37A1	ENSSSCG00000012087	solute carrier family 37 member 1	-2.21	ENSG00000160190	SLC37A1	-0.575037	3.96912	0.418113
SLC38A3	ENSSSCG00000011397	solute carrier family 38 member 3	-2.288	ENSG00000188338	SLC38A3	1.42273	0.0624066	0.101718
SLC38A4	ENSSSCG00000026597	solute carrier family 38 member 4	-6.739	ENSG00000139209	SLC38A4	1.64408	0.159647	0.0550598
SLC3A1	ENSSSCG00000008449	solute carrier family 3 member 1	2.365	ENSG00000138079	SLC3A1	0.632891	-2.94168	0.794211
SLC46A2	ENSSSCG00000005472	solute carrier family 46 member 2	-2.014	ENSG00000119457	SLC46A2	0.0856353	4.66197	0.945546
SLC5A5	ENSSSCG00000013890	solute carrier family 5 member 5	7.639	ENSG00000105641	SLC5A5	4.0523	2.35209	2.5e-05
SLC5A9	ENSSSCG00000003882	solute carrier family 5 member 9	-2.203	ENSG00000117834	SLC5A9	-0.866088	1.40644	0.233994
SLC7A13	ENSSSCG00000022935	solute carrier family 7 member 13	2.278	ENSG00000164893	SLC7A13	-0.557931	-3.53293	1
SLC7A8	ENSSSCG00000002032	solute carrier family 7 member 8	-3.459	ENSG00000092068	SLC7A8	0.479497	5.10956	0.563307
SLC7A9	ENSSSCG00000022948	solute carrier family 7 member 9	2.459	ENSG00000021488	SLC7A9	0.729712	-1.39379	0.427736
SLIT1	ENSSSCG00000010512	slit guidance ligand 1	-2.125	ENSG00000187122	SLIT1	1.08697	-0.461052	0.215145
SLITRK1	ENSSSCG00000009485	SLIT and NTRK like family member 1	-3.977	ENSG00000178235	SLITRK1	-1.80648	-3.11639	0.105899
SLITRK4	ENSSSCG00000022091	SLIT and NTRK like family member 4	-3.967	ENSG00000179542	SLITRK4	-3.00812	1.1298	7.85e-05
SLPI	ENSSSCG00000039573	secretory leukocyte peptidase inhibitor	2.617	ENSG00000124107	SLPI	0.286394	7.72706	0.740972
SMAD3	ENSSSCG00000004952	SMAD family member 3	-3.48	ENSG00000166949	SMAD3	-0.1196	4.54397	0.840847
SMAD4	ENSSSCG00000004524	SMAD family member 4	-4.141	ENSG00000141646	SMAD4	-0.588801	4.42136	0.40716
SMCO3	ENSSSCG00000000610	single-pass membrane protein with coiled-coil domains 3	-3.403	ENSG00000179256	SMCO3	0.216602	-3.5307	1
SMG9	ENSSSCG00000003068	SMG9, nonsense mediated mRNA decay factor	-2.19	ENSG00000105771	SMG9	-0.21575	4.62945	0.742463
SMIM19	ENSSSCG00000031857	small integral membrane protein 19	-6.015	ENSG00000176209	SMIM19	-0.586058	3.83755	0.40984
SMOC1	ENSSSCG00000002314	SPARC related modular calcium binding 1	-3.885	ENSG00000198732	SMOC1	-1.33659	0.703623	0.0744127
SMPD2	ENSSSCG00000004408	sphingomyelin phosphodiesterase 2	-4.211	ENSG00000135587	SMPD2	-0.170179	5.37189	0.788183
SMPX	ENSSSCG00000032720	small muscle protein, X-linked	-2.836	ENSG00000091482	SMPX	-0.0826052	-3.79559	1
SMU1	ENSSSCG00000010999	DNA replication regulator and spliceosomal factor	-2.18	ENSG00000122692	SMU1	-0.144204	5.03655	0.815128
SMURF1	ENSSSCG00000030153	SMAD specific E3 ubiquitin protein ligase 1	-3.708	ENSG00000198742	SMURF1	0.528681	4.67995	0.522109
SMYD2	ENSSSCG00000015583	SET and MYND domain containing 2	-3.667	ENSG00000143499	SMYD2	0.221687	3.92069	0.806042
SNAP91	ENSSSCG00000004453	synaptosome associated protein 91	2.842	ENSG00000065609	SNAP91	3.58461	-0.568567	0.000302538
SNCA	ENSSSCG00000009203	synuclein alpha	-3.048	ENSG00000145335	SNCA	-1.24101	2.64305	0.0878855
SNED1	ENSSSCG00000016381	sushi, nidogen and EGF like domains 1	-2.259	ENSG00000162804	SNED1	-1.39153	4.33421	0.0555507
SNRPC	ENSSSCG00000001531	small nuclear ribonucleoprotein polypeptide C	-3.406	ENSG00000124562	SNRPC	0.255957	5.31937	0.771503
SNX12	ENSSSCG00000012400	sorting nexin 12	-2.909	ENSG00000147164	SNX12	0.0580177	5.42956	0.97407
SNX21	ENSSSCG00000007425	sorting nexin family member 21	-2.843	ENSG00000124104	SNX21	-0.256758	7.54147	0.700806
SNX31	ENSSSCG00000006064	sorting nexin 31	-2.927	ENSG00000174226	SNX31	-0.815996	-2.8948	0.429007
SOAT1	ENSSSCG00000021464	sterol O-acyltransferase 1	-2.191	ENSG00000057252	SOAT1	-1.9345	3.32319	0.00839155
SOCS1	ENSSSCG00000027855	suppressor of cytokine signaling 1	-2.125	ENSG00000185338	SOCS1	0.843721	4.36159	0.300731
SOD2	ENSSSCG00000040317	superoxide dismutase 2	4.389	ENSG00000112096	SOD2	-0.409849	5.61583	0.556093
SORBS2	ENSSSCG00000036679	sorbin and SH3 domain containing 2	-4.023	ENSG00000154556	SORBS2	-2.16247	2.40922	0.00348777
SOSTDC1	ENSSSCG00000021126	sclerostin domain containing 1	-2.398	ENSG00000171243	SOSTDC1	-1.81859	3.51292	0.0129609
SOX13	ENSSSCG00000015277	SRY-box 13	-3.568	ENSG00000143842	SOX13	-1.61293	4.16085	0.0269429
SOX30	ENSSSCG00000017051	SRY-box 30	-3.602	ENSG00000039600	SOX30	0.628858	-2.09851	0.478014
SPI1	ENSSSCG00000013237	Spi-1 proto-oncogene	2.12	ENSG00000066336	SPI1	0.675264	6.58679	0.408712
SPTB	ENSSSCG00000002277	spectrin beta, erythrocytic	-2.555	ENSG00000070182	SPTB	-0.222694	0.616326	0.758652
SQLE	ENSSSCG00000005970	squalene epoxidase	-3.475	ENSG00000104549	SQLE	0.273745	4.92112	0.753845
SRM	ENSSSCG00000027689	spermidine synthase	2.44	ENSG00000116649	SRM	0.144636	6.69325	0.88387
SRP19	ENSSSCG00000026230	signal recognition particle 19	-2.376	ENSG00000153037	SRP19	0.160896	2.60767	0.870144
SRPX	ENSSSCG00000012234	sushi repeat containing protein, X-linked	-2.061	ENSG00000101955	SRPX	-0.550583	2.97584	0.439767
SRSF11	ENSSSCG00000003791	serine and arginine rich splicing factor 11	-2.228	ENSG00000116754	SRSF11	0.240334	5.90643	0.786628
SST	ENSSSCG00000033815	somatostatin	-3.7	ENSG00000157005	SST	-0.286428	-2.40378	0.75983
SSTR1	ENSSSCG00000001938	somatostatin receptor 1	-2.061	ENSG00000139874	SSTR1	-2.98388	-0.272393	0.000178562
SSTR5	ENSSSCG00000033234	somatostatin receptor 5	-4.018	ENSG00000162009	SSTR5	-0.0617843	-1.34745	0.956802
SSUH2	ENSSSCG00000023082	ssu-2 homolog (C. elegans)	-3.428	ENSG00000125046	SSUH2	0.342626	-0.141355	0.694753
ST3GAL4	ENSSSCG00000015232	ST3 beta-galactoside alpha-2,3-sialyltransferase 4	-3.182	ENSG00000110080	ST3GAL4	-0.646122	4.37349	0.365073
STAP1	ENSSSCG00000008923	signal transducing adaptor family member 1	-4.802	ENSG00000035720	STAP1	-1.58264	-2.64917	0.0971364
STAR	ENSSSCG00000034942	steroidogenic acute regulatory protein	-2.783	ENSG00000147465	STAR	-0.216801	1.29964	0.750193
STARD10	ENSSSCG00000014818	StAR related lipid transfer domain containing 10	3.342	ENSG00000214530	STARD10	0.498259	7.97174	0.546776
STARD3	ENSSSCG00000017499	StAR related lipid transfer domain containing 3	2.019	ENSG00000131748	STARD3	0.191629	6.59614	0.835713
STEAP4	ENSSSCG00000015299	STEAP4 metalloreductase	3.581	ENSG00000127954	STEAP4	-0.285939	3.88876	0.673817
STK25	ENSSSCG00000016372	serine/threonine kinase 25	2.711	ENSG00000115694	STK25	0.372849	7.28087	0.658432
STK38L	ENSSSCG00000022288	serine/threonine kinase 38 like	-3.045	ENSG00000211455	STK38L	-0.518656	3.56216	0.463526
STOML1	ENSSSCG00000001913	stomatin like 1	-2.323	ENSG00000067221	STOML1	-0.349108	4.65325	0.61244
STOX2	ENSSSCG00000015780	storkhead box 2	-4.241	ENSG00000173320	STOX2	-0.385349	2.81803	0.579864
STXBP5	ENSSSCG00000004113	syntaxin binding protein 5	3.056	ENSG00000164506	STXBP5	0.00780888	4.02415	0.974352
SULF1	ENSSSCG00000006197	sulfatase 1	3.187	ENSG00000137573	SULF1	-0.279497	2.16713	0.685079
SUN1	ENSSSCG00000007544	Sad1 and UNC84 domain containing 1	-2.713	ENSG00000164828	SUN1	-0.285055	6.32108	0.673133
SYDE2	ENSSSCG00000006947	synapse defective Rho GTPase homolog 2	-3.039	ENSG00000097096	SYDE2	-0.724087	0.233201	0.333698
SYN3	ENSSSCG00000040453	synapsin III	-2.75	ENSG00000185666	SYN3	-0.0144415	-1.84468	1
SYNGR1	ENSSSCG00000020873	synaptogyrin 1	-2.552	ENSG00000100321	SYNGR1	-0.0508451	6.67315	0.912041
SYT10	ENSSSCG00000000527	synaptotagmin 10	-2.729	ENSG00000110975	SYT10	0.470105	-2.31103	0.737432
SYT13	ENSSSCG00000031590	synaptotagmin 13	-2.413	ENSG00000019505	SYT13	-1.52763	-1.29529	0.0546054
TAF4B	ENSSSCG00000003718	TATA-box binding protein associated factor 4b	-3.729	ENSG00000141384	TAF4B	-0.374501	2.04618	0.594223
TAGAP	ENSSSCG00000004053	T-cell activation RhoGTPase activating protein	-2.489	ENSG00000164691	TAGAP	-0.427457	1.64251	0.546925
TAP1	ENSSSCG00000025618	transporter 1, ATP binding cassette subfamily B member	2.073	ENSG00000168394	TAP1	0.587099	5.88353	0.474511
TATDN3	ENSSSCG00000015592	TatD DNase domain containing 3	-2.077	ENSG00000203705	TATDN3	-0.210974	2.3158	0.752547
TBC1D10A	ENSSSCG00000009999	TBC1 domain family member 10A	-2.76	ENSG00000099992	TBC1D10A	0.15829	5.51369	0.870111
TBCD	ENSSSCG00000017136	tubulin folding cofactor D	-2.298	ENSG00000141556	TBCD	0.236293	6.37439	0.790696
TBX19	ENSSSCG00000006299	T-box 19	-4.974	ENSG00000143178	TBX19	-0.436624	1.18904	0.538611
TBX3	ENSSSCG00000009865	T-box 3	-2.431	ENSG00000135111	TBX3	-1.39329	4.99054	0.0549828
TCEANC2	ENSSSCG00000021216	transcription elongation factor A N-terminal and central domain containing 2	-2.703	ENSG00000116205	TCEANC2	0.0653525	2.73408	0.967463
TCF21	ENSSSCG00000033258	transcription factor 21	-5.6	ENSG00000118526	TCF21	-0.483971	-2.97638	0.637631
TCF3	ENSSSCG00000013437	transcription factor 3	-3.48	ENSG00000071564	TCF3	0.165955	6.78627	0.861804
TCF7L2	ENSSSCG00000010638	transcription factor 7 like 2	-2.409	ENSG00000148737	TCF7L2	-0.880995	2.81675	0.222407
TCTN2	ENSSSCG00000009768	tectonic family member 2	-2.377	ENSG00000168778	TCTN2	-0.863623	2.1467	0.232606
TDO2	ENSSSCG00000008868	tryptophan 2,3-dioxygenase	2.386	ENSG00000151790	TDO2	2.5781	-1.97909	0.0133253
TDP1	ENSSSCG00000002431	tyrosyl-DNA phosphodiesterase 1	-6.214	ENSG00000042088	TDP1	0.510936	2.88341	0.539988
TDRD10	ENSSSCG00000006546	tudor domain containing 10	-2.938	ENSG00000163239	TDRD10	-1.27662	0.972312	0.0847065
TEAD4	ENSSSCG00000000736	TEA domain transcription factor 4	2.646	ENSG00000197905	TEAD4	0.621626	4.81675	0.448938
TEC	ENSSSCG00000008820	tec protein tyrosine kinase	-2.451	ENSG00000135605	TEC	0.0263294	2.18525	1
TEK	ENSSSCG00000005122	TEK receptor tyrosine kinase	-2.378	ENSG00000120156	TEK	-1.59599	2.08871	0.0292175
TEPP	ENSSSCG00000002809	testis, prostate and placenta expressed	-2.015	ENSG00000159648	TEPP	0.230749	0.306797	0.827845
TES	ENSSSCG00000040344	testin LIM domain protein	-2.804	ENSG00000135269	TES	-0.235285	4.30464	0.723165
TFAP2B	ENSSSCG00000025535	transcription factor AP-2 beta	-2.303	ENSG00000008196	TFAP2B	-0.120324	3.63477	0.840527
TFAP2D	ENSSSCG00000001744	transcription factor AP-2 delta	2.443	ENSG00000008197	TFAP2D	0.719575	-3.25831	0.912893
TFF2	ENSSSCG00000024320	trefoil factor 2	-3.449	ENSG00000160181	TFF2	-0.420701	-3.04792	0.670556
TFPI	ENSSSCG00000016032	tissue factor pathway inhibitor	-4.124	ENSG00000003436	TFPI	-1.31047	2.87293	0.0721309
TG	ENSSSCG00000005948	thyroglobulin	-2.502	ENSG00000042832	TG	-2.09746	2.35033	0.00457082
TGFB1	ENSSSCG00000003017	transforming growth factor beta 1	2.173	ENSG00000105329	TGFB1	0.391764	6.69204	0.640924
TGFB3	ENSSSCG00000002385	transforming growth factor beta 3	-2.26	ENSG00000119699	TGFB3	-0.435707	3.13507	0.535466
THAP5	ENSSSCG00000038158	THAP domain containing 5	-4.257	ENSG00000177683	THAP5	-0.847702	2.27786	0.241962
THBS1	ENSSSCG00000004789	thrombospondin 1	-2.12	ENSG00000137801	THBS1	-0.731907	4.23652	0.307006
THRB	ENSSSCG00000036033	thyroid hormone receptor beta	-2.455	ENSG00000151090	THRB	-0.176597	3.19855	0.783045
THSD4	ENSSSCG00000004980	thrombospondin type 1 domain containing 4	3.097	ENSG00000187720	THSD4	-0.779921	3.87545	0.277241
TIE1	ENSSSCG00000003950	Tyrosine kinase with immunoglobulin like and EGF like domains 1	-3.497	ENSG00000066056	TIE1	-0.805536	4.72937	0.261778
TM4SF20	ENSSSCG00000016247	transmembrane 4 L six family member 20	-2.433	ENSG00000168955	TM4SF20	-3.18839	-3.87589	0.137361
TMED10	ENSSSCG00000035684	transmembrane p24 trafficking protein 10	-3.691	ENSG00000170348	TMED10	-0.233166	6.31392	0.724455
TMEM116	ENSSSCG00000009893	transmembrane protein 116	-2.687	ENSG00000198270	TMEM116	-0.619292	3.1001	0.385414
TMEM144	ENSSSCG00000008874	transmembrane protein 144	-2.929	ENSG00000164124	TMEM144	-0.53059	0.976005	0.459672
TMEM168	ENSSSCG00000016643	transmembrane protein 168	-2.236	ENSG00000146802	TMEM168	-0.441845	3.9639	0.528166
TMEM217	ENSSSCG00000001576	transmembrane protein 217	-2.537	ENSG00000172738	TMEM217	-0.400786	-1.35433	0.615238
TMEM248	ENSSSCG00000007736	transmembrane protein 248	-2.504	ENSG00000106609	TMEM248	-0.221985	5.63373	0.735802
TMEM33	ENSSSCG00000037305	transmembrane protein 33	-3.116	ENSG00000109133	TMEM33	-0.0944909	4.23293	0.867047
TMEM67	ENSSSCG00000006108	transmembrane protein 67	-2.087	ENSG00000164953	TMEM67	-0.546915	0.982926	0.449745
TMEM89	ENSSSCG00000011362	transmembrane protein 89	-2.957	ENSG00000183396	TMEM89	0.517785	-1.42683	0.68209
TMEM8B	ENSSSCG00000005325	transmembrane protein 8B	-2.398	ENSG00000137103	TMEM8B	-1.06756	4.08678	0.140016
TMOD2	ENSSSCG00000004628	tropomodulin 2	-3.268	ENSG00000128872	TMOD2	-0.7411	2.50467	0.303774
TMPRSS15	ENSSSCG00000012019	transmembrane protease, serine 15	-4.555	ENSG00000154646	TMPRSS15	0.785223	-3.63094	0.627424
TNFAIP8L2	ENSSSCG00000006634	TNF alpha induced protein 8 like 2	2.321	ENSG00000163154	TNFAIP8L2	0.22252	1.92069	0.804007
TNNC2	ENSSSCG00000007424	troponin C2, fast skeletal type	-2.401	ENSG00000101470	TNNC2	-1.07143	2.84539	0.139981
TNP2	ENSSSCG00000027300	transition protein 2	-2.753	ENSG00000178279	TNP2	3.33072	-3.73753	0.258477
TOP2B	ENSSSCG00000011213	topoisomerase (DNA) II beta	-2.859	ENSG00000077097	TOP2B	-0.218942	5.35628	0.738895
TP53BP2	ENSSSCG00000010894	tumor protein p53 binding protein 2	-3.815	ENSG00000143514	TP53BP2	-0.199141	3.70908	0.759968
TPCN1	ENSSSCG00000009879	two pore segment channel 1	-5.234	ENSG00000186815	TPCN1	-0.337668	5.60397	0.622717
TPD52	ENSSSCG00000006156	tumor protein D52	2.307	ENSG00000076554	TPD52	0.0222517	4.34157	0.989159
TPM4	ENSSSCG00000013849	tropomyosin 4	-2.281	ENSG00000167460	TPM4	0.32564	7.74973	0.702904
TPRKB	ENSSSCG00000008297	TP53RK binding protein	-5.639	ENSG00000144034	TPRKB	0.0817118	3.71133	0.950005
TPST2	ENSSSCG00000009963	tyrosylprotein sulfotransferase 2	-3.015	ENSG00000128294	TPST2	0.273677	4.95693	0.753804
TPT1	ENSSSCG00000040929	tumor protein, translationally-controlled 1	-3.331	ENSG00000133112	TPT1	-0.171777	9.87568	0.786371
TRAF3IP1	ENSSSCG00000025228	TRAF3 interacting protein 1	-3.181	ENSG00000204104	TRAF3IP1	-0.0382272	2.6994	0.928283
TRAFD1	ENSSSCG00000009886	TRAF-type zinc finger domain containing 1	-3.187	ENSG00000135148	TRAFD1	0.183025	5.55985	0.844547
TRIM26	ENSSSCG00000001233	tripartite motif containing 26	-2.535	ENSG00000234127	TRIM26	0.340639	5.67916	0.688866
TRIM37	ENSSSCG00000023727	tripartite motif containing 37	-3.777	ENSG00000108395	TRIM37	-0.55255	2.53629	0.437829
TRIM40	ENSSSCG00000001236	tripartite motif containing 40	-2.647	ENSG00000204614	TRIM40	0.953467	-2.9265	0.561905
TRIM42	ENSSSCG00000011668	tripartite motif containing 42	-2.208	ENSG00000155890	TRIM42	2.812	-3.81101	0.369143
TRIM50	ENSSSCG00000007703	tripartite motif containing 50	3.061	ENSG00000146755	TRIM50	-0.406218	-1.04211	0.60687
TRIM69	ENSSSCG00000004681	tripartite motif containing 69	-2.993	ENSG00000185880	TRIM69	0.24135	4.07381	0.786023
TRIP11	ENSSSCG00000002445	thyroid hormone receptor interactor 11	3.927	ENSG00000100815	TRIP11	0.31348	3.69201	0.716147
TRMO	ENSSSCG00000005371	tRNA methyltransferase O	3.159	ENSG00000136929	HEMGN	-0.404849	-3.71738	0.819429
TRMT1L	ENSSSCG00000021393	tRNA methyltransferase 1 like	-3.884	ENSG00000121486	TRMT1L	-0.538725	1.74562	0.451125
TRPM3	ENSSSCG00000005257	transient receptor potential cation channel subfamily M member 3	-3.311	ENSG00000083067	TRPM3	0.171658	-1.86227	0.910749
TSHZ1	ENSSSCG00000004861	teashirt zinc finger homeobox 1	-2.531	ENSG00000179981	TSHZ1	-0.863999	3.82899	0.229941
TSPAN1	ENSSSCG00000003908	tetraspanin 1	-4.228	ENSG00000117472	TSPAN1	-1.54137	1.33476	0.037339
TSPAN2	ENSSSCG00000006748	tetraspanin 2	-4.634	ENSG00000134198	TSPAN2	-1.49705	0.900935	0.0437067
TTBK1	ENSSSCG00000001664	tau tubulin kinase 1	-2.677	ENSG00000146216	TTBK1	1.40628	0.429704	0.106364
TTC21A	ENSSSCG00000011263	tetratricopeptide repeat domain 21A	-3.749	ENSG00000168026	TTC21A	-0.319151	1.5837	0.646041
TTF2	ENSSSCG00000006733	transcription termination factor 2	-7.696	ENSG00000116830	TTF2	0.24449	2.81995	0.784098
TTI1	ENSSSCG00000007340	TELO2 interacting protein 1	-2.124	ENSG00000101407	TTI1	0.341895	2.67068	0.689361
U2AF2	ENSSSCG00000034815	U2 small nuclear RNA auxiliary factor 2	2.987	ENSG00000063244	U2AF2	0.334482	7.22203	0.694506
UBA3	ENSSSCG00000011506	ubiquitin like modifier activating enzyme 3	-2.072	ENSG00000144744	UBA3	-0.53354	4.46109	0.450602
UBL5	ENSSSCG00000023331	ubiquitin like 5	-3.283	ENSG00000198258	UBL5	-0.0639255	7.35217	0.898265
UBTD2	ENSSSCG00000023948	ubiquitin domain containing 2	-4.989	ENSG00000168246	UBTD2	-0.487843	3.29424	0.490399
UCP3	ENSSSCG00000014834	uncoupling protein 3	3.32	ENSG00000175564	UCP3	-0.129451	0.900384	0.833608
UGCG	ENSSSCG00000022780	UDP-glucose ceramide glucosyltransferase	3.408	ENSG00000148154	UGCG	0.0806737	4.98514	0.95064
UGGT2	ENSSSCG00000009502	UDP-glucose glycoprotein glucosyltransferase 2	-2.981	ENSG00000102595	UGGT2	-0.746418	1.96447	0.302524
ULK4	ENSSSCG00000025408	unc-51 like kinase 4	-4.524	ENSG00000168038	ULK4	-1.00734	1.29794	0.169142
UPB1	ENSSSCG00000010060	beta-ureidopropionase 1	-2.691	ENSG00000100024	UPB1	-1.19966	-0.223333	0.11601
UPK2	ENSSSCG00000015100	uroplakin 2	-4.33	ENSG00000110375	UPK2	-0.554735	-0.780234	0.475799
UROC1	ENSSSCG00000001823	urocanate hydratase 1	-4.068	ENSG00000159650	UROC1	3.37174	-2.23964	0.0141825
USP46	ENSSSCG00000036284	ubiquitin specific peptidase 46	-2.967	ENSG00000109189	USP46	-0.374863	3.19539	0.589249
USP47	ENSSSCG00000013402	ubiquitin specific peptidase 47	2.073	ENSG00000170242	USP47	-0.209508	4.87349	0.748589
UTP6	ENSSSCG00000017745	UTP6, small subunit processome component	5.456	ENSG00000108651	UTP6	0.143898	4.18196	0.885456
UVRAG	ENSSSCG00000028979	UV radiation resistance associated	-4.707	ENSG00000198382	UVRAG	-0.419012	3.4162	0.549106
VAMP7	ENSSSCG00000029615	vesicle associated membrane protein 7	-2.471	ENSG00000124333	VAMP7	-0.251451	3.69904	0.707428
VAPB	ENSSSCG00000007514	VAMP associated protein B and C	3.29	ENSG00000124164	VAPB	-0.313233	4.42406	0.64659
VARS2	ENSSSCG00000001384	valyl-tRNA synthetase 2, mitochondrial	-2.47	ENSG00000137411	VARS2	0.270738	5.30509	0.756751
VCL	ENSSSCG00000010313	vinculin	-2.59	ENSG00000035403	VCL	-0.21038	5.36657	0.747572
VDR	ENSSSCG00000020864	vitamin D (1,25- dihydroxyvitamin D3) receptor	-3.393	ENSG00000111424	VDR	0.370223	4.92021	0.661365
VPS13C	ENSSSCG00000036431	vacuolar protein sorting 13 homolog C	-4.177	ENSG00000129003	VPS13C	-1.01451	3.61685	0.16047
VPS39	ENSSSCG00000004731	VPS39, HOPS complex subunit	4.045	ENSG00000166887	VPS39	0.21729	6.15675	0.809778
VTCN1	ENSSSCG00000006731	V-set domain containing T cell activation inhibitor 1	-3.187	ENSG00000134258	VTCN1	-3.11084	1.79676	4.74e-05
VTN	ENSSSCG00000027801	vitronectin	-2.138	ENSG00000109072	VTN	1.49469	-1.36634	0.129151
VWF	ENSSSCG00000000712	von Willebrand factor	-2.706	ENSG00000110799	VWF	-0.16582	6.74629	0.792656
WDFY4	ENSSSCG00000045502	WDFY family member 4	2.282	ENSG00000128815	WDFY4	0.633929	2.98804	0.439485
WDR11	ENSSSCG00000010692	WD repeat domain 11	-6.012	ENSG00000120008	WDR11	-0.0014735	4.45705	0.964314
WDR19	ENSSSCG00000008789	WD repeat domain 19	-2.755	ENSG00000157796	WDR19	-0.831345	2.86856	0.248655
WDR47	ENSSSCG00000006840	WD repeat domain 47	-2.117	ENSG00000085433	WDR47	-0.135873	4.11916	0.824316
WDR61	ENSSSCG00000001757	WD repeat domain 61	-4.973	ENSG00000140395	WDR61	0.122077	4.785	0.907641
WDR64	ENSSSCG00000034164	WD repeat domain 64	-3.72	ENSG00000162843	WDR64	-0.586948	-3.52561	0.734915
WNT10B	ENSSSCG00000000182	Wnt family member 10B	-2.556	ENSG00000169884	WNT10B	-0.296083	1.98437	0.669199
WRNIP1	ENSSSCG00000001010	Werner helicase interacting protein 1	-2.34	ENSG00000124535	WRNIP1	-0.2438	5.73962	0.713954
ZBTB22	ENSSSCG00000001507	zinc finger and BTB domain containing 22	-2.386	ENSG00000236104	ZBTB22	-0.196698	5.39477	0.761396
ZC2HC1C	ENSSSCG00000002380	zinc finger C2HC-type containing 1C	-2.045	ENSG00000119703	ZC2HC1C	0.0170933	-0.457622	1
ZC3H15	ENSSSCG00000016026	zinc finger CCCH-type containing 15	-5.723	ENSG00000065548	ZC3H15	0.0157358	4.6406	0.98235
ZDHHC13	ENSSSCG00000021688	zinc finger DHHC-type containing 13	-2.318	ENSG00000177054	ZDHHC13	-0.00685961	3.96641	0.958856
ZDHHC22	ENSSSCG00000033688	zinc finger DHHC-type containing 22	-2.45	ENSG00000177108	ZDHHC22	2.54874	-2.92685	0.03184
ZFHX4	ENSSSCG00000006169	zinc finger homeobox 4	-2.349	ENSG00000091656	ZFHX4	-0.600103	-0.254259	0.42834
ZFP30	ENSSSCG00000029408	ZFP30 zinc finger protein	-5.116	ENSG00000120784	ZFP30	-0.775819	2.103	0.283326
ZFP36L1	ENSSSCG00000028304	ZFP36 ring finger protein like 1	-3.771	ENSG00000185650	ZFP36L1	-0.158479	7.88719	0.80007
ZIC3	ENSSSCG00000012705	Zic family member 3	-3.631	ENSG00000156925	ZIC3	4.26617	-3.3712	0.0436129
ZIC4	ENSSSCG00000011693	Zic family member 4	-2.424	ENSG00000174963	ZIC4	-0.494659	-0.290835	0.513236
ZKSCAN4	ENSSSCG00000001204	zinc finger with KRAB and SCAN domains 4	-2.566	ENSG00000187626	ZKSCAN4	-0.968909	1.47748	0.185539
ZNF184	ENSSSCG00000001164	zinc finger protein 184	-2.064	ENSG00000096654	ZNF184	-0.468908	1.40121	0.512155
ZNF185	ENSSSCG00000012759	zinc finger protein 185 (LIM domain)	-4.68	ENSG00000147394	ZNF185	0.529758	6.0046	0.520762
ZNF25	ENSSSCG00000010196	zinc finger protein 25	2.005	ENSG00000175395	ZNF25	-1.07431	2.21928	0.139544
ZNF250	ENSSSCG00000036160	zinc finger protein 250	-2.825	ENSG00000196150	ZNF250	0.185767	3.05239	0.842688
ZNF268	ENSSSCG00000035148	zinc finger protein 268	-4.006	ENSG00000090612	ZNF268	-0.700151	2.19991	0.332467
ZNF317	ENSSSCG00000032506	zinc finger protein 317	-2.435	ENSG00000130803	ZNF317	0.248747	4.10485	0.779174
ZNF512	ENSSSCG00000008545	zinc finger protein 512	-4.628	ENSG00000243943	ZNF512	-0.752667	2.3395	0.295653
ZNF575	ENSSSCG00000003054	zinc finger protein 575	-3.611	ENSG00000176472	ZNF575	-0.435969	2.52355	0.535298
ZNF629	ENSSSCG00000007780	zinc finger protein 629	-4.701	ENSG00000102870	ZNF629	-0.180912	4.79583	0.777554
ZNF638	ENSSSCG00000022708	zinc finger protein 638	-2.04	ENSG00000075292	ZNF638	-0.112289	4.60124	0.848297
ZNF789	ENSSSCG00000007618	zinc finger protein 789	-9.095	ENSG00000198556	ZNF789	-0.154999	2.4957	0.804549
ZNF821	ENSSSCG00000002741	zinc finger protein 821	-2.52	ENSG00000102984	ZNF821	-0.0340089	1.25574	0.934083
ZNF831	ENSSSCG00000007526	zinc finger protein 831	-3.324	ENSG00000124203	ZNF831	-0.246289	0.405926	0.740596
ZP3	ENSSSCG00000007691	zona pellucida glycoprotein 3	-4.054	ENSG00000188372	ZP3	0.60507	2.01755	0.468114
ZP3	ENSSSCG00000007691	zona pellucida glycoprotein 3	-4.054	ENSG00000146707	POMZP3	0.879646	2.86085	0.285639
ZSCAN16	ENSSSCG00000022664	zinc finger and SCAN domain containing 16	-3.942	ENSG00000196812	ZSCAN16	-0.822632	1.1299	0.259589

## Sheet: Table S6
		GSE48456		GSE178563
Gene.stable.ID	Human.gene.name	logFC	P.Value	logFC	logCPM	PValue
ENSG00000000003	TSPAN6	-0.207761	0.0250153	-1.12842	3.0432	0.119959
ENSG00000000005	TNMD	0.025608	0.697663	-3.77052	0.724155	1.95e-06
ENSG00000000419	DPM1	-0.02457	0.771808	0.201965	4.3488	0.825647
ENSG00000000457	SCYL3	0.048101	0.617827	-0.643572	2.35696	0.36993
ENSG00000000460	C1orf112	-0.23832	0.0155525	0.00147864	0.281821	1
ENSG00000000938	FGR	0.106898	0.180756	0.162585	2.90695	0.86447
ENSG00000000971	CFH	0.376843	0.0242596	-1.53069	6.43004	0.0353176
ENSG00000001036	FUCA2	-0.131085	0.21458	-0.0425483	3.67992	0.922118
ENSG00000001084	GCLC	-0.418428	0.00144857	0.270579	3.84686	0.757672
ENSG00000001167	NFYA	0.0584455	0.405387	0.139767	2.58315	0.890117
ENSG00000001460	STPG1	-0.078962	0.593238	0.363824	2.70028	0.670012
ENSG00000001461	NIPAL3	-0.257312	0.0209861	-0.623542	4.16561	0.381308
ENSG00000001497	LAS1L	-0.0858535	0.225101	-0.0329572	5.20464	0.930867
ENSG00000001561	ENPP4	0.646132	2.28e-05	-2.49078	1.61931	0.000897603
ENSG00000001617	SEMA3F	-0.063038	0.68245	0.165876	7.87454	0.861873
ENSG00000001626	CFTR	0.100195	0.205246	-2.0551	1.75432	0.00558827
ENSG00000001629	ANKIB1	-0.16403	0.0820115	-0.433692	3.75671	0.535512
ENSG00000001630	CYP51A1	-0.12955	0.137866	-0.649649	0.50908	0.37254
ENSG00000001631	KRIT1	-0.2001	0.061122	-0.174803	1.72615	0.787334
ENSG00000002016	RAD52	-0.122704	0.313521	-0.493853	1.51409	0.487437
ENSG00000002079	MYH16	0.0910905	0.162329	0.287561	-1.68793	0.862472
ENSG00000002330	BAD	-0.033885	0.727403	-0.0781785	5.43226	0.883548
ENSG00000002549	LAP3	-0.32958	0.000514937	0.11653	5.73344	0.912914
ENSG00000002586	CD99	-0.223023	0.048645	-0.264178	7.99019	0.693484
ENSG00000002587	HS3ST1	0.0919545	0.216674	0.660111	2.21853	0.421094
ENSG00000002726	AOC1	0.030191	0.691531	-0.0126502	2.66154	0.954079
ENSG00000002745	WNT16	-0.175251	0.0397359	-1.65497	2.71505	0.0237316
ENSG00000002746	HECW1	0.151755	0.14869	0.477188	-0.684944	0.583616
ENSG00000002822	MAD1L1	0.101506	0.164521	-0.234413	0.17224	0.745281
ENSG00000002834	LASP1	-0.181552	0.126501	-0.421806	6.2317	0.545142
ENSG00000002919	SNX11	0.045844	0.474495	0.182033	4.21488	0.846147
ENSG00000002933	TMEM176A	-0.660108	0.0289756	0.0517997	3.8136	0.980392
ENSG00000003056	M6PR	-0.104735	0.171669	-0.369512	4.31124	0.593445
ENSG00000003096	KLHL13	-0.30502	0.00378629	-2.07366	0.105601	0.00577604
ENSG00000003137	CYP26B1	0.366107	0.0118153	-0.946402	5.33928	0.188902
ENSG00000003147	ICA1	-0.348971	0.00353525	-0.295491	2.57286	0.666287
ENSG00000003249	DBNDD1	-0.031208	0.696717	0.371426	3.99874	0.660501
ENSG00000003393	ALS2	-0.12767	0.129146	-0.40263	3.27013	0.563856
ENSG00000003400	CASP10	-0.240517	0.0765169	-0.296692	2.67175	0.666307
ENSG00000003402	CFLAR	0.398608	0.00191364	0.188776	6.46388	0.838571
ENSG00000003436	TFPI	0.469253	0.0059293	-1.31047	2.87293	0.0721309
ENSG00000003509	NDUFAF7	-0.147485	0.0558564	-0.294851	1.99706	0.66813
ENSG00000003756	RBM5	-0.045785	0.537504	0.0356498	5.82979	0.997545
ENSG00000003987	MTMR7	0.118744	0.0525652	-0.0636234	0.401419	0.908502
ENSG00000003989	SLC7A2	1.98179	3.7e-05	-1.70038	3.27895	0.0200605
ENSG00000004059	ARF5	-0.27379	0.0183073	0.166907	8.0352	0.860784
ENSG00000004139	SARM1	0.068226	0.31021	-0.916306	1.91574	0.20842
ENSG00000004142	POLDIP2	-0.162845	0.044691	0.24641	6.68368	0.780509
ENSG00000004399	PLXND1	-0.53823	0.00141336	-0.832632	6.79174	0.245959
ENSG00000004455	AK2	0.059365	0.29186	0.103078	6.18501	0.926922
ENSG00000004468	CD38	-0.046611	0.508835	0.39302	-1.87437	0.67872
ENSG00000004478	FKBP4	0.057071	0.569649	0.130722	6.49694	0.898213
ENSG00000004487	KDM1A	0.05737	0.397515	0.279273	5.45478	0.748406
ENSG00000004534	RBM6	-0.046709	0.553486	0.199888	5.80378	0.827541
ENSG00000004660	CAMKK1	-0.305932	0.0142003	0.249027	5.65198	0.778119
ENSG00000004700	RECQL	0.0217495	0.796558	-0.991754	2.23026	0.170358
ENSG00000004766	VPS50	-0.306864	0.0127593	-0.587035	2.89706	0.410271
ENSG00000004776	HSPB6	-0.547066	0.0268751	-2.39403	2.40548	0.00129224
ENSG00000004777	ARHGAP33	-0.255238	0.0051992	0.921674	5.15552	0.258639
ENSG00000004779	NDUFAB1	-0.258398	0.0100472	0.0044334	5.16517	0.970176
ENSG00000004799	PDK4	0.371281	0.266732	-3.67607	2.82606	1.85e-06
ENSG00000004809	SLC22A16	0.096095	0.254135	1.15955	-1.7141	0.198873
ENSG00000004838	ZMYND10	-0.0486005	0.428852	0.336788	1.25176	0.703736
ENSG00000004846	ABCB5	0.100044	0.127749	-2.37849	-2.577	0.0158253
ENSG00000004848	ARX	0.177462	0.120999	0.117976	-2.67003	0.916507
ENSG00000004864	SLC25A13	-0.162624	0.183627	0.450297	3.63101	0.589885
ENSG00000004866	ST7	0.0580415	0.34635	0.0497991	2.82269	0.985614
ENSG00000004897	CDC27	0.0590145	0.443277	-0.318362	3.68845	0.642417
ENSG00000004939	SLC4A1	0.039053	0.565717	-0.405477	-0.439676	0.592957
ENSG00000004948	CALCR	0.0889805	0.294405	0.557581	-3.11786	0.612226
ENSG00000004961	HCCS	0.0854175	0.328392	0.287285	3.84347	0.741407
ENSG00000004975	DVL2	-0.213275	0.0240977	-0.00180434	6.10026	0.963621
ENSG00000005001	PRSS22	1.85354	0.000149942	2.08759	6.57452	0.0134482
ENSG00000005007	UPF1	-0.148221	0.0689647	-0.0862444	6.75611	0.874998
ENSG00000005020	SKAP2	-0.556374	0.000101899	-1.13608	2.56815	0.117603
ENSG00000005022	SLC25A5	-0.055485	0.668799	0.668469	8.26526	0.413461
ENSG00000005059	MCUB	-0.969194	0.000158148	0.57181	3.85495	0.487658
ENSG00000005073	HOXA11	-0.124369	0.268584	-1.341	0.255951	0.0768574
ENSG00000005075	POLR2J	-0.178065	0.00659188	-0.168392	5.90886	0.790014
ENSG00000005100	DHX33	-0.185928	0.0768166	-0.152826	3.26813	0.807318
ENSG00000005102	MEOX1	0.068184	0.368348	-1.14961	3.09853	0.11338
ENSG00000005108	THSD7A	0.159275	0.266256	-1.51899	0.724767	0.0406578
ENSG00000005156	LIG3	-0.050335	0.616385	0.169273	3.49167	0.859726
ENSG00000005175	RPAP3	-0.184657	0.0523558	-0.29299	2.62105	0.667875
ENSG00000005187	ACSM3	-0.448514	0.017636	-1.73992	-0.309415	0.0210593
ENSG00000005189	REXO5	-0.342079	0.0052557	0.140697	1.62982	0.896443
ENSG00000005194	CIAPIN1	0.0154115	0.888721	0.575958	5.22131	0.483885
ENSG00000005206	SPPL2B	-0.299546	0.0155887	-0.0530685	8.40828	0.909588
ENSG00000005238	FAM214B	0.0111665	0.881419	0.488468	5.25394	0.555589
ENSG00000005243	COPZ2	-0.451615	0.0160032	-0.252906	5.38044	0.705082
ENSG00000005249	PRKAR2B	0.072354	0.440326	-1.24337	2.63126	0.0882456
ENSG00000005302	MSL3	-0.0318315	0.618681	0.196072	4.12654	0.83205
ENSG00000005339	CREBBP	0.061648	0.441585	0.0391129	6.02335	0.993789
ENSG00000005379	TSPOAP1	-0.050861	0.426745	-0.177544	3.79243	0.781982
ENSG00000005381	MPO	0.096628	0.12331	1.97159	-0.960394	0.0268641
ENSG00000005421	PON1	0.110074	0.161421	-1.14717	-3.40073	0.366416
ENSG00000005436	GCFC2	-0.004221	0.963917	-0.48591	2.40463	0.492574
ENSG00000005448	WDR54	0.0298755	0.773853	0.138292	3.33952	0.891534
ENSG00000005469	CROT	-0.856109	0.000530528	0.267478	3.77566	0.760579
ENSG00000005471	ABCB4	-0.096082	0.277173	-0.728133	0.722136	0.320014
ENSG00000005483	KMT2E	0.040575	0.619006	-0.130589	4.12374	0.829692
ENSG00000005486	RHBDD2	0.113565	0.323316	0.490764	6.29594	0.553343
ENSG00000005513	SOX8	0.163441	0.065969	-2.06076	3.76409	0.00504336
ENSG00000005700	IBTK	-0.063948	0.501166	-0.648869	3.42234	0.363759
ENSG00000005801	ZNF195	-0.286056	0.00482701	0.0354612	2.21878	1
ENSG00000005810	MYCBP2	-0.5266	0.00475999	0.473557	6.05435	0.568112
ENSG00000005812	FBXL3	-0.0556345	0.560688	-0.628404	4.18261	0.377762
ENSG00000005844	ITGAL	0.0214355	0.804076	0.342428	2.51822	0.688147
ENSG00000005882	PDK2	-0.383833	0.0029385	0.139013	3.61738	0.890047
ENSG00000005884	ITGA3	-0.12424	0.425399	0.530085	7.27573	0.520243
ENSG00000005889	ZFX	-0.00238	0.983277	-0.0961457	2.96448	0.866981
ENSG00000005893	LAMP2	-0.119085	0.106809	-0.200644	5.70406	0.757291
ENSG00000005961	ITGA2B	0.197799	0.0124403	0.381327	1.16965	0.661044
ENSG00000005981	ASB4	-0.0701845	0.516659	-0.935412	-2.80591	0.350699
ENSG00000006007	GDE1	0.18549	0.194233	0.301584	5.23388	0.726549
ENSG00000006015	REX1BD	-0.385392	2.52e-05	-0.423479	7.53606	0.543441
ENSG00000006016	CRLF1	-0.285328	0.141525	-0.307208	6.10696	0.651644
ENSG00000006025	OSBPL7	-0.155835	0.0668096	0.131702	2.47628	0.899819
ENSG00000006042	TMEM98	-0.212107	0.170747	-0.948673	4.32764	0.188279
ENSG00000006047	YBX2	-0.0182355	0.797616	-0.378043	3.2958	0.587029
ENSG00000006059	KRT33A	0.341019	0.00505454	0.34364	-0.263517	0.7284
ENSG00000006062	MAP3K14	-0.365308	4.1e-05	1.01438	4.85772	0.213524
ENSG00000006071	ABCC8	0.0386	0.648767	0.560578	-0.178644	0.523784
ENSG00000006116	CACNG3	0.125868	0.265571	0.404263	-3.13372	1
ENSG00000006118	TMEM132A	0.489131	0.0109917	0.040717	5.53701	0.992089
ENSG00000006125	AP2B1	-0.06444	0.498131	-0.441714	5.21897	0.527757
ENSG00000006128	TAC1	0.132761	0.0775558	-0.716573	-0.538903	0.345812
ENSG00000006194	ZNF263	0.060681	0.441617	-0.558653	4.40676	0.430588
ENSG00000006210	CX3CL1	0.425808	0.00132402	-1.31512	4.46869	0.0700595
ENSG00000006282	SPATA20	-0.250198	0.0114294	-0.215845	5.69453	0.741954
ENSG00000006283	CACNA1G	0.02796	0.734567	-0.985426	2.1914	0.17599
ENSG00000006327	TNFRSF12A	0.406945	0.0137477	1.23089	5.7783	0.132588
ENSG00000006377	DLX6	0.054491	0.386396	0.488431	0.921485	0.571935
ENSG00000006432	MAP3K9	0.955769	2.21e-05	0.521793	4.04128	0.528826
ENSG00000006451	RALA	-0.193222	0.143518	0.184979	4.69666	0.842819
ENSG00000006453	BAIAP2L1	0.131696	0.116136	0.263082	4.74354	0.764781
ENSG00000006459	KDM7A	0.435759	0.0130452	-0.12608	4.13131	0.834418
ENSG00000006468	ETV1	-0.637342	0.00749583	-2.43628	1.2503	0.00118443
ENSG00000006530	AGK	-0.244718	0.00728379	-0.0484031	3.0768	0.917178
ENSG00000006534	ALDH3B1	-0.376588	0.000213285	-0.438317	3.98025	0.531839
ENSG00000006555	TTC22	-1.16947	0.000139686	0.515146	5.87216	0.532795
ENSG00000006576	PHTF2	-0.06441	0.333286	-0.041082	2.72793	0.924372
ENSG00000006606	CCL26	-0.255331	0.156771	1.5826	1.76597	0.0613714
ENSG00000006607	FARP2	-0.199179	0.168115	0.167918	4.03569	0.860822
ENSG00000006611	USH1C	0.085293	0.224935	0.335156	-2.45653	0.732911
ENSG00000006625	GGCT	0.479478	0.0452601	0.702164	5.87182	0.390392
ENSG00000006634	DBF4	-0.0551975	0.608282	1.1031	1.85916	0.183056
ENSG00000006638	TBXA2R	-0.093246	0.224719	-0.958509	1.30247	0.191317
ENSG00000006652	IFRD1	0.152053	0.232412	-0.133367	4.15567	0.826766
ENSG00000006695	COX10	-0.0240905	0.711704	0.249592	2.96964	0.779987
ENSG00000006704	GTF2IRD1	-0.054721	0.390771	0.710942	5.19933	0.384324
ENSG00000006712	PAF1	0.146037	0.0748183	0.585755	5.99632	0.475924
ENSG00000006715	VPS41	-0.338091	0.00257172	-0.430627	4.01062	0.538144
ENSG00000006740	ARHGAP44	-0.0036095	0.964697	-1.33249	1.38861	0.0708578
ENSG00000006744	ELAC2	-0.448012	0.00474295	0.466718	6.25645	0.57409
ENSG00000006747	SCIN	0.0210435	0.813751	-1.10268	1.01879	0.13476
ENSG00000006756	ARSD	-0.147978	0.0157652	-0.46585	3.8633	0.507748
ENSG00000006757	PNPLA4	-0.56788	0.000293866	-0.230235	4.29049	0.728006
ENSG00000006788	MYH13	0.136121	0.0759375	2.09333	-2.21259	0.0551168
ENSG00000006831	ADIPOR2	0.346052	0.0639685	0.119453	5.42554	0.909973
ENSG00000006837	CDKL3	-0.118654	0.440926	-0.292742	-1.063	0.709376
ENSG00000007001	UPP2	-0.077139	0.20478	-2.16912	-2.04085	0.00931438
ENSG00000007038	PRSS21	0.118921	0.160665	-1.34543	0.169616	0.0755809
ENSG00000007047	MARK4	0.104222	0.146171	0.484814	6.50664	0.558392
ENSG00000007062	PROM1	0.091043	0.250675	-1.2254	0.720657	0.100157
ENSG00000007080	CCDC124	-0.196838	0.0525934	0.224877	7.17597	0.802023
ENSG00000007129	CEACAM21	0.108665	0.148458	-0.181262	-0.856862	0.837937
ENSG00000007168	PAFAH1B1	-0.0096015	0.933379	0.151368	6.19177	0.876905
ENSG00000007171	NOS2	0.032422	0.718991	-1.59934	-0.639639	0.0427658
ENSG00000007174	DNAH9	0.0300835	0.64066	-0.582485	-0.0555266	0.436356
ENSG00000007202	KIAA0100	-0.152123	0.233157	-0.0793725	5.83737	0.882239
ENSG00000007216	SLC13A2	-0.008811	0.904739	-2.57485	3.07507	0.000550972
ENSG00000007237	GAS7	-0.154841	0.417465	-0.306082	6.89528	0.652647
ENSG00000007255	TRAPPC6A	-0.178714	0.0233289	-0.689479	6.06073	0.334042
ENSG00000007264	MATK	0.0491175	0.618257	0.867377	3.91671	0.288125
ENSG00000007306	CEACAM7	0.162197	0.198279	0.533847	0.706612	0.532516
ENSG00000007312	CD79B	0.01202	0.856456	-0.775601	1.91887	0.286097
ENSG00000007314	SCN4A	0.183608	0.122909	-1.33155	0.14421	0.0785603
ENSG00000007341	ST7L	-0.162122	0.0455188	-0.113156	2.55701	0.850048
ENSG00000007350	TKTL1	0.184828	0.11553	1.29194	-0.761142	0.179526
ENSG00000007372	PAX6	0.153417	0.0588188	2.32336	-1.75967	0.0278325
ENSG00000007376	RPUSD1	0.025423	0.735556	0.43125	7.01171	0.605255
ENSG00000007384	RHBDF1	0.132507	0.0929618	0.234111	6.43173	0.792751
ENSG00000007392	LUC7L	0.10407	0.248745	0.0863493	5.82981	0.944575
ENSG00000007402	CACNA2D2	-0.0387585	0.571265	-0.422889	2.28729	0.551566
ENSG00000007516	BAIAP3	0.0311765	0.658984	-0.161849	3.19874	0.798836
ENSG00000007520	TSR3	0.019842	0.828598	0.168848	7.28981	0.858863
ENSG00000007541	PIGQ	-0.224739	0.0350865	-0.141929	6.7379	0.817119
ENSG00000007866	TEAD3	0.269549	0.0205195	0.436996	6.30997	0.600121
ENSG00000007908	SELE	1.06153	0.0010398	1.36739	3.00084	0.0970335
ENSG00000007923	DNAJC11	-0.14972	0.228409	0.530268	3.62422	0.521473
ENSG00000007933	FMO3	0.107168	0.391997	-0.633156	0.603476	0.378339
ENSG00000007944	MYLIP	-0.0554555	0.74051	-0.674317	4.03618	0.345385
ENSG00000007952	NOX1	0.135333	0.119846	-0.293156	-1.26324	0.695606
ENSG00000007968	E2F2	-0.119569	0.158754	0.498154	3.81674	0.549379
ENSG00000008018	PSMB1	-0.0899065	0.184503	-0.00904341	6.77092	0.95585
ENSG00000008056	SYN1	-0.054809	0.540268	-0.104905	-0.728657	0.901705
ENSG00000008083	JARID2	0.624402	5.71e-05	0.568739	4.62045	0.489797
ENSG00000008086	CDKL5	0.523609	2.45e-05	-0.465952	1.79086	0.510607
ENSG00000008118	CAMK1G	0.572211	0.000352977	-0.946146	-2.38137	0.387637
ENSG00000008128	CDK11A	0.223931	0.013657	0.662585	2.24235	0.425081
ENSG00000008130	NADK	0.057034	0.581707	0.0222744	6.27502	0.988898
ENSG00000008196	TFAP2B	-0.005557	0.947887	-0.120324	3.63477	0.840527
ENSG00000008197	TFAP2D	0.123532	0.145823	0.719575	-3.25831	0.912893
ENSG00000008226	DLEC1	0.0502355	0.430711	0.776468	0.550705	0.355429
ENSG00000008256	CYTH3	0.218991	0.0240519	-0.436327	5.31705	0.532447
ENSG00000008277	ADAM22	0.008393	0.894034	-2.16316	0.975462	0.00384838
ENSG00000008282	SYPL1	-0.11755	0.075419	-0.318774	5.46087	0.640743
ENSG00000008283	CYB561	0.023815	0.824448	-0.307388	6.49324	0.651452
ENSG00000008294	SPAG9	0.267325	0.0313557	-0.185646	5.20604	0.772709
ENSG00000008300	CELSR3	0.289481	0.00275764	1.10343	2.61347	0.178651
ENSG00000008311	AASS	-0.130303	0.166977	0.45541	2.29401	0.587705
ENSG00000008323	PLEKHG6	-0.0408285	0.602771	0.536535	5.37772	0.515622
ENSG00000008324	SS18L2	-0.0699325	0.236851	0.107009	3.52328	0.924049
ENSG00000008382	MPND	-0.0966365	0.207352	-0.154595	3.82453	0.804926
ENSG00000008394	MGST1	0.150035	0.0195482	-2.14907	3.71136	0.00349051
ENSG00000008405	CRY1	0.415636	0.0118862	-0.257706	3.28313	0.701842
ENSG00000008438	PGLYRP1	0.015446	0.812041	0.273104	-1.59779	0.802628
ENSG00000008441	NFIX	-0.596881	0.000256553	-0.64478	7.43097	0.364945
ENSG00000008513	ST3GAL1	0.291026	0.0435809	-1.30121	3.21788	0.0737482
ENSG00000008516	MMP25	0.025123	0.66178	0.492706	3.09238	0.553088
ENSG00000008517	IL32	0.7075	2.75e-05	0.732962	5.84507	0.369015
ENSG00000008710	PKD1	0.0731775	0.335451	-0.433153	7.15406	0.5349
ENSG00000008735	MAPK8IP2	0.0376105	0.688842	0.664501	4.24715	0.417451
ENSG00000008838	MED24	-0.139857	0.105739	0.459313	6.34416	0.580466
ENSG00000008853	RHOBTB2	-0.312376	0.00912425	-0.494668	3.39592	0.484018
ENSG00000008869	HEATR5B	-0.066991	0.351425	-0.701052	3.82073	0.327107
ENSG00000008952	SEC62	0.456705	0.00245478	-0.67219	4.6878	0.346314
ENSG00000008988	RPS20	0.0213615	0.813432	-0.6213	9.74008	0.38189
ENSG00000009307	CSDE1	0.04725	0.41355	-0.314366	7.85963	0.64461
ENSG00000009335	UBE3C	-0.124705	0.0793009	0.29762	5.58348	0.730262
ENSG00000009413	REV3L	-0.607906	0.01211	-0.745838	3.39738	0.298895
ENSG00000009694	TENM1	0.028666	0.737215	-0.858302	0.102327	0.246024
ENSG00000009709	PAX7	0.0110145	0.888861	1.89049	-2.15724	0.112035
ENSG00000009724	MASP2	0.0371255	0.615751	0.894975	0.945382	0.280162
ENSG00000009765	IYD	0.150433	0.0962243	-2.12999	-2.21246	0.016747
ENSG00000009780	FAM76A	-0.431434	0.00124672	-0.161732	3.14171	0.798691
ENSG00000009790	TRAF3IP3	0.191539	0.0243629	-0.0794962	1.32418	0.888751
ENSG00000009830	POMT2	0.0792505	0.334273	0.350574	4.32258	0.680263
ENSG00000009844	VTA1	-0.112054	0.0751617	-0.288945	4.21363	0.670079
ENSG00000009950	MLXIPL	0.198093	0.0304865	-0.508051	1.60336	0.480328
ENSG00000009954	BAZ1B	-0.0778745	0.360046	-0.321815	4.53048	0.638253
ENSG00000010017	RANBP9	0.29539	0.0011533	-0.0113158	5.22546	0.953748
ENSG00000010030	ETV7	0.0716205	0.348566	-0.962846	4.09883	0.182047
ENSG00000010072	SPRTN	-0.138883	0.222523	0.137983	2.37447	0.893953
ENSG00000010165	EEF1AKNMT	-0.177508	0.0576196	-0.135669	4.68438	0.824141
ENSG00000010219	DYRK4	0.0144465	0.83623	-0.307024	3.18906	0.653232
ENSG00000010244	ZNF207	0.016895	0.75222	0.581514	5.91574	0.479046
ENSG00000010256	UQCRC1	0.118222	0.112146	0.246159	8.07282	0.780644
ENSG00000010270	STARD3NL	-0.196763	0.187965	-0.682076	2.40836	0.342486
ENSG00000010278	CD9	-0.284455	0.0287033	0.200683	8.52977	0.826283
ENSG00000010282	HHATL	0.073325	0.422024	-0.104927	-1.71547	0.953915
ENSG00000010292	NCAPD2	-0.222292	0.0437082	0.842233	4.73616	0.301709
ENSG00000010295	IFFO1	-0.157613	0.0864648	0.0288453	4.09313	0.996797
ENSG00000010310	GIPR	0.328097	0.0105597	0.934081	2.8165	0.255249
ENSG00000010318	PHF7	-0.624197	0.000354677	0.165575	2.37617	0.86649
ENSG00000010319	SEMA3G	0.0016625	0.982354	-2.74189	4.7958	0.000231133
ENSG00000010322	NISCH	-0.299623	0.000422957	0.222092	7.57046	0.804749
ENSG00000010327	STAB1	0.10898	0.131405	0.162107	6.41828	0.865714
ENSG00000010361	FUZ	-0.251572	0.00821796	0.231491	3.77644	0.79658
ENSG00000010379	SLC6A13	0.0435555	0.561469	1.27325	-2.61579	0.314872
ENSG00000010404	IDS	0.183225	0.00699881	-0.330457	2.66511	0.630737
ENSG00000010438	PRSS3	0.442027	0.0459368	1.00215	6.18501	0.219119
ENSG00000010539	ZNF200	-0.0871895	0.267943	-0.621481	1.15679	0.392178
ENSG00000010610	CD4	0.0259125	0.66294	0.0960926	4.70574	0.934085
ENSG00000010626	LRRC23	-0.022195	0.783443	-0.211798	2.66152	0.747266
ENSG00000010671	BTK	0.091458	0.376087	-0.263112	1.53802	0.701986
ENSG00000010704	HFE	-0.450458	0.00453489	-0.943133	1.9332	0.192544
ENSG00000010803	SCMH1	-0.0071155	0.940077	-0.425304	3.61624	0.543482
ENSG00000010810	FYN	-0.0585745	0.682536	-0.625548	5.08069	0.379474
ENSG00000010818	HIVEP2	0.33607	0.0304671	0.138057	4.18787	0.891519
ENSG00000010932	FMO1	-0.645131	0.00185769	-0.335049	1.28739	0.635338
ENSG00000011007	ELOA	-0.124865	0.0584885	0.463468	4.88441	0.577483
ENSG00000011009	LYPLA2	0.055852	0.491406	0.44144	7.36498	0.596123
ENSG00000011021	CLCN6	-0.125707	0.233724	-0.215984	3.74195	0.742691
ENSG00000011028	MRC2	0.000763	0.993516	-0.734152	8.07112	0.304423
ENSG00000011083	SLC6A7	0.129682	0.120939	2.23942	-1.72836	0.0562761
ENSG00000011105	TSPAN9	0.132711	0.0552804	-0.344934	6.50037	0.61563
ENSG00000011114	BTBD7	0.317124	0.00168271	-0.306929	4.05999	0.65267
ENSG00000011132	APBA3	0.0074765	0.911034	0.484725	5.46769	0.558727
ENSG00000011143	MKS1	-0.454879	0.000476504	-0.135772	3.48705	0.82429
ENSG00000011198	ABHD5	0.65241	0.00158525	-0.426546	5.14096	0.541048
ENSG00000011201	ANOS1	0.084962	0.378513	0.156832	1.42921	0.879705
ENSG00000011243	AKAP8L	-0.100136	0.158901	0.522626	4.7423	0.527341
ENSG00000011258	MBTD1	-0.0449885	0.621624	-0.411641	3.49472	0.555744
ENSG00000011260	UTP18	-0.123596	0.141372	-0.410251	4.32409	0.556165
ENSG00000011275	RNF216	0.091703	0.263215	-0.0112612	5.17369	0.953898
ENSG00000011295	TTC19	-0.0931865	0.234761	-0.436309	4.73217	0.532788
ENSG00000011304	PTBP1	0.0724	0.366246	0.186096	7.73589	0.841166
ENSG00000011332	DPF1	-0.0841975	0.356937	0.933019	1.39408	0.267915
ENSG00000011347	SYT7	0.166884	0.0691719	-1.56973	3.03221	0.0318335
ENSG00000011376	LARS2	-0.127021	0.30562	-0.125439	3.0919	0.837056
ENSG00000011405	PIK3C2A	0.365865	0.000729547	-0.462862	3.72837	0.510168
ENSG00000011422	PLAUR	0.560615	0.00034388	1.88817	3.8584	0.0244873
ENSG00000011426	ANLN	-0.0287235	0.869489	1.26125	3.07314	0.125043
ENSG00000011451	WIZ	-0.103785	0.257181	0.357648	6.65387	0.672648
ENSG00000011454	RABGAP1	-0.025415	0.680049	-0.261584	4.65969	0.696685
ENSG00000011465	DCN	-0.013455	0.838429	-2.50239	9.35269	0.000714307
ENSG00000011478	QPCTL	0.352561	0.00474425	-0.186115	3.99818	0.772351
ENSG00000011485	PPP5C	-0.257003	0.00583262	0.151075	5.15263	0.877392
ENSG00000011523	CEP68	-0.33707	0.00084141	-0.658249	3.85578	0.356665
ENSG00000011566	MAP4K3	-0.008839	0.921764	-0.331523	3.5563	0.629546
ENSG00000011590	ZBTB32	0.027883	0.731994	1.99603	-0.00384584	0.0202301
ENSG00000011600	TYROBP	0.0460965	0.541252	0.230031	5.70077	0.796812
ENSG00000011638	TMEM159	-0.13879	0.31753	-0.38996	5.14852	0.574145
ENSG00000011677	GABRA3	0.089941	0.388533	3.70956	-1.60575	0.000494383
ENSG00000012048	BRCA1	-0.559604	0.00561342	0.798421	2.13186	0.331335
ENSG00000012061	ERCC1	0.505944	0.000314381	0.138785	5.89086	0.89008
ENSG00000012124	CD22	0.058091	0.556912	-0.316402	-0.385465	0.685504
ENSG00000012171	SEMA3B	0.000772	0.993562	-1.06121	5.68816	0.141734
ENSG00000012174	MBTPS2	-0.030483	0.657665	-0.46812	1.83373	0.511756
ENSG00000012211	PRICKLE3	-0.149194	0.154853	0.315223	4.86622	0.713658
ENSG00000012223	LTF	0.045	0.654362	6.08319	6.34869	4.8e-09
ENSG00000012232	EXTL3	-0.13446	0.352931	0.368002	5.80803	0.663284
ENSG00000012504	NR1H4	0.112815	0.0627095	2.25477	-3.92933	0.808914
ENSG00000012660	ELOVL5	0.026575	0.791967	-0.877499	3.96028	0.222973
ENSG00000012779	ALOX5	0.0524135	0.528675	1.03542	4.44049	0.204311
ENSG00000012817	KDM5D	-0.142119	0.0757872	0.0557364	4.08017	0.976715
ENSG00000012822	CALCOCO1	0.215915	0.0549973	0.160485	7.02514	0.867435
ENSG00000012963	UBR7	-0.340712	0.00474488	0.0708687	3.7982	0.96101
ENSG00000012983	MAP4K5	-0.0340095	0.726124	-0.208835	4.38171	0.749437
ENSG00000013016	EHD3	-0.460421	0.0188556	0.292292	2.58469	0.738609
ENSG00000013275	PSMC4	0.064535	0.665728	0.826496	6.82398	0.310439
ENSG00000013288	MAN2B2	-0.150562	0.085745	-0.60766	5.07136	0.392573
ENSG00000013293	SLC7A14	-0.222285	0.0579348	1.21068	-2.64772	0.348394
ENSG00000013297	CLDN11	-0.150881	0.267545	-1.98334	0.855094	0.00801409
ENSG00000013306	SLC25A39	-0.250937	0.135766	0.328508	8.00325	0.700203
ENSG00000013364	MVP	-0.444259	0.000274685	0.877854	7.88254	0.281044
ENSG00000013374	NUB1	-0.111591	0.173779	-0.077289	4.85848	0.884691
ENSG00000013375	PGM3	0.441358	0.00399618	-0.146638	2.94958	0.813695
ENSG00000013392	RWDD2A	0.239642	0.137345	0.115553	1.38037	0.915654
ENSG00000013441	CLK1	0.134112	0.436294	-0.424036	5.77094	0.54329
ENSG00000013503	POLR3B	0.031108	0.866949	-0.237703	3.03675	0.721042
ENSG00000013523	ANGEL1	0.101497	0.261642	-0.434197	2.70198	0.537102
ENSG00000013561	RNF14	-0.185305	0.0516499	-0.59728	3.61569	0.401686
ENSG00000013563	DNASE1L1	-0.271458	0.00605226	0.107369	2.62044	0.923351
ENSG00000013573	DDX11	-0.0993615	0.252537	0.511296	4.62796	0.537081
ENSG00000013583	HEBP1	-0.223642	0.319465	-0.536015	4.23677	0.448795
ENSG00000013588	GPRC5A	0.500032	0.0665201	-0.000970144	2.74309	1
ENSG00000013619	MAMLD1	0.402307	0.0600635	-0.414022	1.61162	0.563026
ENSG00000013725	CD6	0.104473	0.120607	-0.342725	3.27997	0.620747
ENSG00000013810	TACC3	-0.194983	0.12539	1.28061	5.09674	0.118572
ENSG00000014123	UFL1	0.0772765	0.456747	-0.474077	3.67296	0.500587
ENSG00000014138	POLA2	-0.011247	0.89032	-0.284405	2.80262	0.676339
ENSG00000014164	ZC3H3	-0.0291035	0.712127	0.359947	5.06983	0.671083
ENSG00000014216	CAPN1	-0.150617	0.192856	0.679883	8.63013	0.405308
ENSG00000014257	ACP3	0.087349	0.799189	0.44194	4.27209	0.59716
ENSG00000014641	MDH1	-0.287892	0.00143527	-0.34956	5.67578	0.611514
ENSG00000014824	SLC30A9	-0.0591015	0.453594	-0.548641	4.43625	0.438485
ENSG00000014914	MTMR11	-0.353919	0.000843112	0.0216396	3.25834	0.98947
ENSG00000014919	COX15	-0.428117	8.26e-05	-0.168387	3.01363	0.792348
ENSG00000015133	CCDC88C	-0.874201	0.0256352	1.02342	4.88765	0.209551
ENSG00000015153	YAF2	0.236318	0.0271209	-0.0855551	2.26131	0.878244
ENSG00000015171	ZMYND11	-0.023864	0.716527	-0.705852	4.61567	0.323464
ENSG00000015285	WAS	0.109784	0.179036	0.629246	3.79046	0.44335
ENSG00000015413	DPEP1	-0.149871	0.453504	-1.94889	1.23863	0.00915769
ENSG00000015475	BID	0.291436	0.0205089	0.149905	3.81811	0.879102
ENSG00000015479	MATR3	-0.081103	0.279802	-0.648512	-0.384962	0.384372
ENSG00000015520	NPC1L1	0.065887	0.34897	0.162951	-1.33979	0.908503
ENSG00000015532	XYLT2	-0.0229035	0.756088	-0.304464	4.99623	0.654591
ENSG00000015568	RGPD5	0.08398	0.226555	-0.105293	-2.46361	0.848417
ENSG00000015592	STMN4	0.113448	0.25676	-0.699943	-2.77502	0.493093
ENSG00000015676	NUDCD3	-0.099696	0.224017	-0.117262	6.15632	0.842735
ENSG00000016082	ISL1	-0.096549	0.17195	0.73037	-1.2299	0.485785
ENSG00000016391	CHDH	-0.18433	0.262866	-2.07963	2.92455	0.00482797
ENSG00000016402	IL20RA	-0.120225	0.643207	-0.125626	5.25878	0.834095
ENSG00000016490	CLCA1	0.0142765	0.830254	3.28606	-3.72508	0.258477
ENSG00000016602	CLCA4	0.073718	0.677357	0.03036	2.30453	1
ENSG00000016864	GLT8D1	-0.239584	0.0441392	-0.627116	4.1809	0.378823
ENSG00000017260	ATP2C1	0.116153	0.123008	-0.173715	5.04568	0.784882
ENSG00000017427	IGF1	-0.548435	0.0105391	-0.638529	-1.12969	0.449466
ENSG00000017483	SLC38A5	0.073138	0.420278	1.12088	5.57252	0.170202
ENSG00000017797	RALBP1	-0.0929215	0.214317	0.182639	6.04253	0.844864
ENSG00000018189	RUFY3	-0.658354	4.22e-05	0.23206	5.34992	0.79512
ENSG00000018236	CNTN1	-1.27519	0.0105165	-1.32607	3.91919	0.0678395
ENSG00000018280	SLC11A1	-0.0334255	0.670756	1.33274	2.07421	0.108535
ENSG00000018408	WWTR1	0.034401	0.562683	-0.510391	4.5214	0.469452
ENSG00000018510	AGPS	-0.721601	0.000619749	-0.282781	3.48048	0.676909
ENSG00000018610	STEEP1	-0.100279	0.249055	0.0704516	3.93532	0.961723
ENSG00000018625	ATP1A2	0.073958	0.34351	-2.37162	2.05961	0.00142619
ENSG00000018699	TTC27	-0.198688	0.0854515	-0.00988423	3.0948	0.954833
ENSG00000018869	ZNF582	0.0590025	0.450277	-1.57737	0.0281423	0.0380349
ENSG00000019102	VSIG2	0.0804995	0.306702	-1.06659	1.00067	0.147524
ENSG00000019144	PHLDB1	0.0491955	0.648371	-0.603322	5.23462	0.395736
ENSG00000019169	MARCO	0.018605	0.819193	0.0832199	2.95923	0.950479
ENSG00000019186	CYP24A1	-0.149936	0.20625	1.46856	-0.356209	0.10621
ENSG00000019485	PRDM11	0.001266	0.987832	-0.172809	3.62193	0.786785
ENSG00000019505	SYT13	0.0698315	0.328824	-1.52763	-1.29529	0.0546054
ENSG00000019549	SNAI2	-0.10788	0.0754797	0.00390128	4.18358	0.970178
ENSG00000019582	CD74	0.170458	0.0793341	0.43445	10.1559	0.602132
ENSG00000019991	HGF	0.843633	0.00694749	-1.06283	-0.0322366	0.158477
ENSG00000019995	ZRANB1	0.577095	3.97e-05	-0.394488	2.6131	0.573172
ENSG00000020129	NCDN	-0.106637	0.164581	0.494639	4.71483	0.550484
ENSG00000020181	ADGRA2	-0.341263	0.00617715	-2.83175	7.53338	0.000145229
ENSG00000020219	CCT8L1P	0.085429	0.289108	3.38381	-2.22731	0.0141825
ENSG00000020256	ZFP64	-0.222716	0.00929408	0.2251	3.71999	0.802785
ENSG00000020426	MNAT1	-0.119042	0.30026	-0.355033	1.81862	0.6091
ENSG00000020577	SAMD4A	0.03899	0.838761	-1.46835	3.53681	0.0439011
ENSG00000020633	RUNX3	0.026683	0.715905	-0.721508	5.05536	0.313131
ENSG00000020922	MRE11	-0.111991	0.308582	-0.243844	3.76759	0.714556
ENSG00000021300	PLEKHB1	-0.003167	0.969333	-2.38713	2.8228	0.00131848
ENSG00000021355	SERPINB1	0.479114	0.0169416	1.33714	5.09509	0.103365
ENSG00000021461	CYP3A43	-0.0339075	0.607738	-2.25528	-2.95596	0.0332384
ENSG00000021488	SLC7A9	-0.0223945	0.713292	0.729712	-1.39379	0.427736
ENSG00000021574	SPAST	-0.162799	0.0456903	0.086898	2.98738	0.944948
ENSG00000021645	NRXN3	0.0950055	0.191941	-0.620938	-0.0471412	0.409355
ENSG00000021762	OSBPL5	0.131699	0.193359	-0.0440298	6.67201	0.919189
ENSG00000021776	AQR	0.0157275	0.842694	-0.0077324	3.78638	0.958168
ENSG00000021826	CPS1	-0.488173	0.0025666	0.37396	1.02909	0.673708
ENSG00000021852	C8B	0.126768	0.0596889	-1.18759	-3.82144	0.652019
ENSG00000022267	FHL1	-0.186592	0.186111	-1.59305	5.13044	0.0287263
ENSG00000022277	RTF2	0.10398	0.225776	-0.0673915	5.46299	0.894902
ENSG00000022355	GABRA1	0.124299	0.110714	4.17707	-3.39436	0.0566741
ENSG00000022556	NLRP2	-0.168681	0.381941	-0.0701655	1.61494	0.892679
ENSG00000022567	SLC45A4	-0.844394	0.00401711	0.111299	5.55586	0.918633
ENSG00000022840	RNF10	0.0539295	0.453234	0.224371	6.50744	0.802532
ENSG00000022976	ZNF839	-0.212764	0.00387371	0.300449	2.34771	0.732501
ENSG00000023041	ZDHHC6	-0.0332895	0.661083	-0.0591547	3.70869	0.904291
ENSG00000023171	GRAMD1B	0.861957	0.000243069	-0.0346025	1.29039	0.941156
ENSG00000023191	RNH1	-0.291131	0.00539435	0.46086	10.2228	0.578847
ENSG00000023228	NDUFS1	-0.227509	0.018221	-0.350872	5.12925	0.610359
ENSG00000023287	RB1CC1	0.686601	5.13e-05	0.37852	3.7302	0.65473
ENSG00000023318	ERP44	0.05625	0.333163	0.180216	4.47922	0.847921
ENSG00000023330	ALAS1	0.048982	0.54565	0.409324	4.71111	0.625746
ENSG00000023445	BIRC3	1.08038	0.00129284	-0.0894457	2.11668	0.878142
ENSG00000023516	AKAP11	-0.092024	0.169264	-0.755672	3.61197	0.292334
ENSG00000023572	GLRX2	-0.0915225	0.250209	-0.0714668	3.26951	0.891375
ENSG00000023608	SNAPC1	0.0504325	0.775128	-0.109968	1.73704	0.853277
ENSG00000023697	DERA	0.0640605	0.494369	0.0683271	3.95389	0.963767
ENSG00000023734	STRAP	0.071699	0.34404	0.333471	5.28331	0.695867
ENSG00000023839	ABCC2	-0.119692	0.174124	0.833183	0.661678	0.325177
ENSG00000023892	DEF6	-0.284002	0.0205572	0.428687	6.25491	0.607719
ENSG00000023902	PLEKHO1	0.208315	0.142867	0.391255	4.86165	0.641893
ENSG00000023909	GCLM	-0.0316065	0.721691	-1.0183	2.06037	0.161708
ENSG00000024048	UBR2	-0.26306	0.00575242	-0.289664	4.09363	0.669524
ENSG00000024422	EHD2	-0.16232	0.0853446	-0.391338	6.95119	0.572532
ENSG00000024526	DEPDC1	0.097411	0.504251	1.13807	0.946746	0.173282
ENSG00000024862	CCDC28A	0.016285	0.934589	-0.405164	2.64157	0.563274
ENSG00000025039	RRAGD	-0.503875	0.00175195	0.132877	4.03235	0.896236
ENSG00000025156	HSF2	0.0601025	0.475949	-0.469396	2.58547	0.506352
ENSG00000025293	PHF20	0.039784	0.643396	-0.454416	3.91033	0.517389
ENSG00000025423	HSD17B6	0.0498435	0.664334	0.157185	-1.19605	0.896125
ENSG00000025434	NR1H3	-0.057538	0.535526	-0.764347	3.97516	0.286882
ENSG00000025708	TYMP	-0.103704	0.343771	2.43749	8.14668	0.00451419
ENSG00000025770	NCAPH2	-0.191079	0.00616553	0.0394573	6.82409	0.993437
ENSG00000025772	TOMM34	0.66155	2.3e-05	0.178659	3.58414	0.85025
ENSG00000025796	SEC63	0.111295	0.172554	-0.380616	4.65575	0.583016
ENSG00000025800	KPNA6	-0.053345	0.526787	0.40764	4.95469	0.626988
ENSG00000026025	VIM	-0.12278	0.121687	-0.437937	8.24857	0.530618
ENSG00000026036	RTEL1-TNFRSF6B	-0.109688	0.295292	0.817892	1.68706	0.319053
ENSG00000026103	FAS	-0.0234755	0.846538	0.413228	2.86584	0.6239
ENSG00000026297	RNASET2	-0.284427	0.0541116	-0.3898	4.78455	0.574624
ENSG00000026508	CD44	-0.249015	0.00124445	0.477682	8.29877	0.564285
ENSG00000026559	KCNG1	0.718529	1.68e-05	1.14513	1.97158	0.166662
ENSG00000026652	AGPAT4	-0.488005	0.00856476	0.185262	2.34526	0.845775
ENSG00000026751	SLAMF7	-0.245871	0.0979626	1.24649	1.57577	0.134086
ENSG00000026950	BTN3A1	-0.201757	0.314826	-0.0186079	3.55585	0.946966
ENSG00000027001	MIPEP	-0.49115	0.000457885	-0.0447863	4.63806	0.918527
ENSG00000027075	PRKCH	0.840433	0.000384579	-0.432982	4.1561	0.536095
ENSG00000027644	INSRR	0.055907	0.470661	2.39704	-0.916161	0.0127198
ENSG00000027697	IFNGR1	-0.183203	0.0827244	0.383555	5.39777	0.648663
ENSG00000027847	B4GALT7	0.22794	0.00670619	0.0961174	5.17829	0.934383
ENSG00000027869	SH2D2A	-0.04818	0.707586	1.4987	1.35025	0.0750152
ENSG00000028116	VRK2	-0.085647	0.248967	0.0339914	1.43199	0.99762
ENSG00000028137	TNFRSF1B	0.326406	0.00410159	-0.468846	4.85039	0.504638
ENSG00000028203	VEZT	-0.129491	0.14207	0.00661256	4.1181	0.972983
ENSG00000028277	POU2F2	0.82534	9.59e-06	0.107645	1.79888	0.93176
ENSG00000028310	BRD9	0.15234	0.123647	0.155435	5.25965	0.873149
ENSG00000028528	SNX1	-0.417467	0.000114436	0.0719993	6.06724	0.959291
ENSG00000028839	TBPL1	-0.159413	0.217362	-0.0373696	2.27964	0.929705
ENSG00000029153	ARNTL2	1.02592	3.52e-05	1.48119	4.92136	0.0725807
ENSG00000029363	BCLAF1	0.0483255	0.47323	-0.0551105	5.31778	0.907783
ENSG00000029364	SLC39A9	0.0601385	0.299097	-0.31581	4.33917	0.644103
ENSG00000029534	ANK1	0.117647	0.16574	0.638795	1.10547	0.444542
ENSG00000029559	IBSP	0.186016	0.0489272	-0.094612	-3.56598	1
ENSG00000029639	TFB1M	-0.089725	0.417879	0.0500651	2.19727	0.987278
ENSG00000029725	RABEP1	0.111563	0.213738	-1.02445	3.072	0.157003
ENSG00000029993	HMGB3	7.1e-05	0.999185	0.500013	4.19619	0.547124
ENSG00000030066	NUP160	-0.503127	0.00500764	-0.596884	3.69102	0.40153
ENSG00000030110	BAK1	-0.304476	0.0175603	0.403001	4.74682	0.631274
ENSG00000030304	MUSK	0.137287	0.114327	-0.872722	-2.75313	0.420781
ENSG00000030419	IKZF2	0.055973	0.595544	-1.20135	1.84577	0.0987692
ENSG00000030582	GRN	-0.243915	0.18304	1.2206	10.1052	0.135512
ENSG00000031003	FAM13B	-0.114306	0.35437	-0.847447	2.80788	0.239467
ENSG00000031081	ARHGAP31	-0.272079	0.179469	-0.659832	4.27607	0.355234
ENSG00000031691	CENPQ	-0.013332	0.865917	-0.762536	0.618839	0.302425
ENSG00000031698	SARS1	-0.313656	0.000163682	0.197159	7.19409	0.830017
ENSG00000031823	RANBP3	0.0305575	0.635681	0.0620502	6.59235	0.969742
ENSG00000032219	ARID4A	0.029393	0.830986	-0.181785	2.65147	0.779312
ENSG00000032389	EIPR1	-0.146908	0.303603	0.372644	4.30672	0.659594
ENSG00000032444	PNPLA6	-0.066472	0.408537	0.0777011	7.14295	0.953341
ENSG00000032742	IFT88	-0.330769	0.0141956	0.0209724	1.75007	1
ENSG00000033011	ALG1	-0.118877	0.0768378	0.52958	3.44066	0.522816
ENSG00000033030	ZCCHC8	-0.008089	0.939287	-0.136865	3.46558	0.823911
ENSG00000033050	ABCF2	0.192224	0.0675059	0.281726	3.96505	0.747706
ENSG00000033100	CHPF2	0.136427	0.110939	0.147824	5.47258	0.880693
ENSG00000033122	LRRC7	0.103725	0.188596	-0.537331	-1.09057	0.508031
ENSG00000033170	FUT8	0.311159	0.0356836	-1.12807	1.94845	0.121596
ENSG00000033178	UBA6	0.38592	0.00140059	0.143237	3.50969	0.886361
ENSG00000033327	GAB2	-0.1015	0.490181	-0.380789	3.94917	0.583053
ENSG00000033627	ATP6V0A1	-0.004045	0.973801	-0.146083	6.88825	0.812805
ENSG00000033800	PIAS1	0.02157	0.70834	-0.0538336	3.71726	0.909724
ENSG00000033867	SLC4A7	0.261063	0.0152967	-0.437933	2.90112	0.53476
ENSG00000034053	APBA2	0.210403	0.0350083	-0.0365499	2.33629	0.931686
ENSG00000034152	MAP2K3	0.687969	0.000118372	0.521288	6.55862	0.527622
ENSG00000034239	EFCAB1	-0.134177	0.0962685	-0.260144	1.15741	0.703322
ENSG00000034510	TMSB10	-0.09702	0.158328	0.23247	9.3317	0.794246
ENSG00000034533	ASTE1	-0.221191	0.0776421	-0.628607	1.50781	0.385719
ENSG00000034677	RNF19A	-0.249959	0.0258569	0.275923	4.71367	0.751543
ENSG00000034693	PEX3	-0.243947	0.0617673	0.173364	3.08441	0.855633
ENSG00000034713	GABARAPL2	0.1626	0.19041	-0.367681	5.721	0.594531
ENSG00000034971	MYOC	0.152734	0.0758607	-2.35481	0.772379	0.00184714
ENSG00000035115	SH3YL1	-0.210123	0.014202	-0.518497	4.90891	0.46266
ENSG00000035141	FAM136A	0.252445	0.00825055	0.128257	4.52766	0.901635
ENSG00000035403	VCL	-0.034123	0.68461	-0.21038	5.36657	0.747572
ENSG00000035499	DEPDC1B	-0.074933	0.588119	1.48045	0.890753	0.0789971
ENSG00000035664	DAPK2	-0.184823	0.0631772	2.24038	5.33048	0.00848894
ENSG00000035681	NSMAF	-0.243479	0.0307696	-0.372062	4.48025	0.590992
ENSG00000035687	ADSS2	0.282305	0.0333847	-0.536914	4.00239	0.44823
ENSG00000035720	STAP1	0.0992825	0.225479	-1.58264	-2.64917	0.0971364
ENSG00000035862	TIMP2	-0.141245	0.258846	-1.67082	6.93884	0.0218326
ENSG00000035928	RFC1	-0.035812	0.744322	-0.318013	3.99623	0.642171
ENSG00000036054	TBC1D23	0.194228	0.0335877	-0.279561	4.12534	0.679323
ENSG00000036257	CUL3	0.0900875	0.35678	0.0496394	4.553	0.983077
ENSG00000036448	MYOM2	0.174418	0.0551374	-0.908138	1.42602	0.213507
ENSG00000036473	OTC	-0.052555	0.469415	2.812	-3.81101	0.369143
ENSG00000036530	CYP46A1	0.0417815	0.47598	0.017534	1.07508	1
ENSG00000036549	ZZZ3	-0.134806	0.158002	-0.405336	3.65971	0.561264
ENSG00000036565	SLC18A1	0.127108	0.0877272	1.67921	-3.17913	0.427443
ENSG00000036672	USP2	0.905381	0.000181089	0.211487	3.82331	0.817539
ENSG00000036828	CASR	0.182897	0.0581589	3.02693	-3.78536	0.369143
ENSG00000037042	TUBG2	-0.253424	0.00756304	0.374468	4.08594	0.658046
ENSG00000037241	RPL26L1	-0.158224	0.102708	0.353097	3.6606	0.678556
ENSG00000037280	FLT4	0.10728	0.177211	-0.940556	3.83339	0.192661
ENSG00000037474	NSUN2	-0.123831	0.154572	0.32983	5.37346	0.699289
ENSG00000037637	FBXO42	0.108537	0.202814	-0.0335829	4.89787	0.930333
ENSG00000037749	MFAP3	0.0045505	0.942426	-1.44671	1.1174	0.0479311
ENSG00000037757	MRI1	-0.255559	0.000631994	0.235539	4.95955	0.791629
ENSG00000037897	METTL1	0.186508	0.0052432	0.537954	2.95017	0.516265
ENSG00000037965	HOXC8	-0.0914495	0.259833	0.261923	0.489473	0.778518
ENSG00000038002	AGA	-0.528316	0.000306015	0.0281416	3.98172	0.995452
ENSG00000038210	PI4K2B	-0.318685	0.00526453	-0.0332489	3.22904	0.931977
ENSG00000038219	BOD1L1	0.251422	0.109321	-0.184989	3.64548	0.774445
ENSG00000038274	MAT2B	-0.153164	0.127045	-0.569941	4.17052	0.421897
ENSG00000038295	TLL1	-0.462089	0.002798	-1.18998	1.0468	0.106415
ENSG00000038358	EDC4	-0.12423	0.0892437	-0.0962118	4.27927	0.865282
ENSG00000038382	TRIO	0.14448	0.0762099	-0.513668	5.10423	0.466468
ENSG00000038427	VCAN	-0.372395	0.070728	-1.10498	4.57811	0.126587
ENSG00000038532	CLEC16A	-0.124869	0.36779	0.326833	5.04399	0.702378
ENSG00000038945	MSR1	0.0604955	0.432109	-0.974076	0.657624	0.189769
ENSG00000039068	CDH1	0.089165	0.555801	0.415515	7.07183	0.619288
ENSG00000039123	MTREX	-0.062615	0.40888	-0.379022	3.78176	0.584927
ENSG00000039139	DNAH5	0.0738265	0.182465	-0.366271	-1.67572	0.731097
ENSG00000039319	ZFYVE16	-0.0732955	0.361103	-0.304233	3.37926	0.656122
ENSG00000039523	RIPOR1	0.201473	0.0342534	0.383094	5.51963	0.649063
ENSG00000039537	C6	0.0361965	0.606523	-1.42742	-1.25781	0.0759759
ENSG00000039560	RAI14	0.45208	0.00066127	-1.35802	3.61622	0.0617668
ENSG00000039600	SOX30	0.0594775	0.350591	0.628858	-2.09851	0.478014
ENSG00000039650	PNKP	-0.0743085	0.380889	0.456338	6.00604	0.583295
ENSG00000039987	BEST2	-0.543008	0.000496045	0.175051	1.19735	0.855933
ENSG00000040199	PHLPP2	0.32629	0.0549869	-0.494038	1.46446	0.491992
ENSG00000040275	SPDL1	-0.04181	0.79069	0.154887	1.55738	0.878169
ENSG00000040341	STAU2	-0.400879	0.0149481	-0.10226	3.09223	0.860693
ENSG00000040487	SLC66A1	-0.045429	0.48085	0.276996	5.59533	0.750635
ENSG00000040531	CTNS	0.245811	0.0227773	0.403469	4.48202	0.631224
ENSG00000040608	RTN4R	-0.0967545	0.238792	-0.463615	4.55625	0.508929
ENSG00000040633	PHF23	-0.0349885	0.592719	0.33346	4.8993	0.695939
ENSG00000040731	CDH10	-0.046434	0.429124	-3.19066	-2.6819	0.00358969
ENSG00000040933	INPP4A	-0.138895	0.160108	-0.442623	3.05432	0.528921
ENSG00000041353	RAB27B	0.301693	0.16677	-0.079281	4.16491	0.882706
ENSG00000041357	PSMA4	-0.189649	0.111731	0.124608	6.121	0.904609
ENSG00000041515	MYO16	0.066034	0.273252	0.416615	0.363815	0.627986
ENSG00000041802	LSG1	-0.0994225	0.362034	0.0491734	4.85792	0.983561
ENSG00000041880	PARP3	-0.238695	0.0147142	0.11629	3.96721	0.913643
ENSG00000041982	TNC	0.25587	0.00698091	2.36423	6.9044	0.00570255
ENSG00000041988	THAP3	-0.0744615	0.27333	-0.163147	4.0432	0.796181
ENSG00000042062	RIPOR3	0.126694	0.0983111	1.58049	3.79818	0.0568363
ENSG00000042088	TDP1	0.0902555	0.267604	0.510936	2.88341	0.539988
ENSG00000042286	AIFM2	-0.099541	0.438657	-0.482108	3.14378	0.494947
ENSG00000042304	C2orf83	0.092258	0.155211	-1.47272	-3.55883	0.226242
ENSG00000042317	SPATA7	-0.414722	0.00512392	-0.44779	1.19651	0.532881
ENSG00000042429	MED17	-0.128919	0.0935058	-0.00540144	1.06644	0.966793
ENSG00000042445	RETSAT	-0.437272	0.00065714	0.128595	5.91241	0.900448
ENSG00000042493	CAPG	-0.403902	0.00543665	0.516362	8.70763	0.531503
ENSG00000042753	AP2S1	-0.134656	0.212531	0.33622	7.37659	0.692973
ENSG00000042781	USH2A	0.0132845	0.833776	0.122391	-2.38728	1
ENSG00000042813	ZPBP	0.023789	0.714028	-0.0716363	-3.1852	0.884167
ENSG00000042832	TG	-0.129973	0.0775821	-2.09746	2.35033	0.00457082
ENSG00000042980	ADAM28	0.167751	0.22623	-0.0932633	0.597935	0.878957
ENSG00000043039	BARX2	0.10195	0.47899	0.415451	5.37654	0.619677
ENSG00000043093	DCUN1D1	0.225372	0.12079	-0.262606	3.55935	0.696423
ENSG00000043143	JADE2	-0.101975	0.190725	-1.13658	4.61226	0.116369
ENSG00000043355	ZIC2	-0.0390275	0.567406	0.077656	-0.101071	0.976927
ENSG00000043462	LCP2	0.292702	0.0177428	-0.103084	2.64741	0.86125
ENSG00000043514	TRIT1	-0.184062	0.0656358	-0.092582	3.5049	0.869355
ENSG00000043591	ADRB1	0.143835	0.1058	-0.539817	1.11132	0.460183
ENSG00000044012	GUCA2B	-0.02234	0.720022	-2.21031	-1.52508	0.00967264
ENSG00000044090	CUL7	-0.0690235	0.509543	0.0533976	4.75005	0.979246
ENSG00000044115	CTNNA1	-0.079564	0.237713	0.301042	7.44935	0.72666
ENSG00000044446	PHKA2	-0.131549	0.202625	-0.0132017	4.07105	0.95208
ENSG00000044459	CNTLN	-0.0396145	0.813223	0.455981	1.24818	0.590264
ENSG00000044524	EPHA3	0.000768	0.994325	-2.23897	0.139124	0.00280914
ENSG00000044574	HSPA5	0.21044	0.00335973	0.540988	7.307	0.51124
ENSG00000046604	DSG2	-0.0507235	0.682873	-2.97412	3.36144	7.4e-05
ENSG00000046647	GEMIN8	-0.424882	0.00160196	0.172061	3.61514	0.857241
ENSG00000046651	OFD1	-0.0001935	0.998187	0.382931	3.64399	0.65147
ENSG00000046653	GPM6B	-0.0285825	0.815468	-0.578433	3.18432	0.416641
ENSG00000046774	MAGEC2	-0.017881	0.836951	4.54551	-3.23125	0.0266739
ENSG00000046889	PREX2	-0.0705625	0.420903	-1.38348	2.08943	0.0586068
ENSG00000047056	WDR37	0.024801	0.761739	0.245178	3.98179	0.782426
ENSG00000047188	YTHDC2	-0.396484	0.00118965	0.0901892	3.52165	0.941423
ENSG00000047230	CTPS2	-0.47732	0.00444112	-0.508679	2.58654	0.47468
ENSG00000047249	ATP6V1H	0.160369	0.0971219	0.212986	4.59561	0.814865
ENSG00000047315	POLR2B	0.0600995	0.487409	-0.368538	4.74997	0.594123
ENSG00000047346	FAM214A	1.00611	3.74e-06	-0.138949	3.50381	0.821538
ENSG00000047365	ARAP2	0.147444	0.408077	0.498092	4.70317	0.547611
ENSG00000047410	TPR	0.334888	0.0968264	0.676223	5.00054	0.408466
ENSG00000047457	CP	0.110771	0.66349	-3.4196	2.80948	7.61e-06
ENSG00000047578	KATNIP	0.016601	0.853413	0.17828	5.15671	0.849503
ENSG00000047579	DTNBP1	-0.324041	0.0026573	0.10898	3.67221	0.922141
ENSG00000047597	XK	0.117809	0.123823	-0.143767	0.185804	0.825782
ENSG00000047617	ANO2	-0.0005245	0.994228	-0.84593	0.530364	0.255649
ENSG00000047621	C12orf4	-0.456288	0.000127678	0.0435991	2.31302	0.990279
ENSG00000047634	SCML1	0.0754675	0.526864	-0.369849	2.18408	0.596807
ENSG00000047644	WWC3	-0.0364265	0.599657	-0.255281	4.57308	0.702868
ENSG00000047648	ARHGAP6	0.0047595	0.98154	-1.6416	2.17413	0.0253881
ENSG00000047662	FAM184B	0.0760485	0.337282	-0.157832	-0.588285	0.832355
ENSG00000047849	MAP4	-0.158672	0.0200701	0.461542	8.0844	0.578308
ENSG00000047932	GOPC	-0.095821	0.40028	-0.753968	3.77988	0.293136
ENSG00000047936	ROS1	0.443767	0.0121907	-3.62873	-2.08905	0.000301617
ENSG00000048028	USP28	0.102474	0.44646	0.242674	2.16456	0.78853
ENSG00000048052	HDAC9	0.140209	0.274893	-1.24634	1.51096	0.0893995
ENSG00000048140	TSPAN17	-0.132521	0.201841	0.213214	5.63419	0.814027
ENSG00000048162	NOP16	0.333168	0.00134184	0.748052	4.71966	0.360412
ENSG00000048342	CC2D2A	-0.612931	0.00114165	-0.434342	1.8147	0.539808
ENSG00000048392	RRM2B	-0.230354	0.0518653	-0.0918556	3.12165	0.871797
ENSG00000048405	ZNF800	0.231248	0.0775321	-0.108119	4.28725	0.852699
ENSG00000048462	TNFRSF17	-0.0329755	0.641094	-0.750079	-3.72727	0.592482
ENSG00000048471	SNX29	-0.25809	0.011344	-0.167878	4.2464	0.791237
ENSG00000048540	LMO3	0.341528	0.0838857	-3.19556	-2.02121	0.000833171
ENSG00000048544	MRPS10	-0.058567	0.533468	-0.0982853	4.10967	0.863299
ENSG00000048545	GUCA1A	0.128967	0.143253	-0.109328	-2.36705	0.964583
ENSG00000048649	RSF1	-0.181941	0.0273108	-0.366022	3.41787	0.597473
ENSG00000048707	VPS13D	-0.198544	0.100675	0.202699	6.11846	0.824542
ENSG00000048740	CELF2	-0.359704	0.00585125	-0.90237	3.70236	0.21092
ENSG00000048828	FAM120A	0.0413825	0.492485	-0.162332	5.35892	0.796439
ENSG00000048991	R3HDM1	-0.0654165	0.486006	0.116859	2.7863	0.915573
ENSG00000049089	COL9A2	0.0284535	0.662351	-0.441748	3.96066	0.528747
ENSG00000049130	KITLG	-0.489407	0.00272882	-0.37059	3.52707	0.593164
ENSG00000049167	ERCC8	-0.342963	0.00304951	-0.360586	1.23706	0.607976
ENSG00000049192	ADAMTS6	0.22946	0.163702	0.698202	-0.379173	0.402374
ENSG00000049239	H6PD	0.16907	0.19127	-0.562601	6.82916	0.426674
ENSG00000049245	VAMP3	-0.220055	0.0116082	0.0257931	5.92104	0.99258
ENSG00000049246	PER3	-0.328028	0.00170206	0.186346	4.41597	0.841751
ENSG00000049247	UTS2	-0.514771	0.00105822	-1.27724	-3.8484	0.652019
ENSG00000049249	TNFRSF9	0.215064	0.0104228	1.59565	-0.916679	0.0733902
ENSG00000049283	EPN3	1.07038	0.000203373	0.121523	7.30222	0.907717
ENSG00000049323	LTBP1	-0.024125	0.797618	-1.32198	4.62649	0.068553
ENSG00000049449	RCN1	0.164185	0.104211	-0.0753028	3.78146	0.887917
ENSG00000049540	ELN	-0.17705	0.176027	-0.779863	6.86633	0.276321
ENSG00000049541	RFC2	-0.208234	0.0664951	0.067901	4.78258	0.964275
ENSG00000049618	ARID1B	-0.230964	0.090874	0.108348	5.60658	0.921523
ENSG00000049656	CLPTM1L	0.021352	0.772952	-0.126863	6.0545	0.832846
ENSG00000049759	NEDD4L	0.650346	0.00380277	-0.894555	3.65497	0.214824
ENSG00000049768	FOXP3	0.03446	0.637123	1.22276	2.03948	0.138077
ENSG00000049769	PPP1R3F	0.136638	0.108661	-0.362826	2.85108	0.600908
ENSG00000049860	HEXB	0.04873	0.419865	-0.820574	5.62285	0.252907
ENSG00000049883	PTCD2	-0.583467	0.000637932	-0.319242	1.97694	0.643947
ENSG00000050030	NEXMIF	0.0190885	0.792541	-0.681397	-0.885304	0.390377
ENSG00000050130	JKAMP	-0.287662	0.0127779	-0.474144	3.35298	0.501052
ENSG00000050165	DKK3	-0.239075	0.0594098	-0.748578	5.452	0.29568
ENSG00000050327	ARHGEF5	-0.0042845	0.981734	-0.160194	5.2259	0.798455
ENSG00000050344	NFE2L3	-0.118866	0.708684	-0.337823	4.02197	0.623292
ENSG00000050393	MCUR1	-0.0750735	0.483449	0.0308147	5.46549	0.997891
ENSG00000050405	LIMA1	-0.03143	0.694467	0.237773	5.08007	0.789289
ENSG00000050426	LETMD1	-0.188386	0.0274826	-0.263492	4.4133	0.694887
ENSG00000050438	SLC4A8	-0.218502	0.0151622	0.411786	0.450306	0.653353
ENSG00000050555	LAMC3	0.161206	0.140668	-1.27233	5.69347	0.0791746
ENSG00000050628	PTGER3	0.329329	0.107854	-0.366783	4.48504	0.595687
ENSG00000050730	TNIP3	1.70555	7.43e-06	1.85647	-1.74702	0.0901608
ENSG00000050748	MAPK9	-0.041515	0.681309	-0.380715	3.66444	0.583782
ENSG00000050767	COL23A1	0.0784655	0.25449	-1.12805	4.40249	0.119124
ENSG00000050820	BCAR1	-0.245501	0.0366804	0.147975	6.73417	0.880263
ENSG00000051009	FAM160A2	-0.060803	0.355735	0.0189556	5.17829	0.985401
ENSG00000051108	HERPUD1	0.18548	0.0287195	-0.00252601	5.29571	0.963021
ENSG00000051128	HOMER3	-0.089254	0.112447	0.425722	5.8244	0.610552
ENSG00000051180	RAD51	-0.381041	0.0196173	1.01189	1.94314	0.223408
ENSG00000051341	POLQ	0.007379	0.944101	1.76888	1.28199	0.0371362
ENSG00000051382	PIK3CB	-0.219015	0.0652629	-0.43829	3.93623	0.531348
ENSG00000051523	CYBA	0.04278	0.674593	0.589636	8.38328	0.472387
ENSG00000051596	THOC3	-0.297332	0.00606769	-0.100625	4.05438	0.860748
ENSG00000051620	HEBP2	-0.05211	0.517	0.0807254	7.25749	0.950135
ENSG00000051825	MPHOSPH9	0.0481965	0.414794	0.642881	1.19847	0.434859
ENSG00000052126	PLEKHA5	-0.335753	0.00639356	-0.233275	3.44662	0.725681
ENSG00000052344	PRSS8	0.942198	1.19e-05	0.978878	7.45218	0.229538
ENSG00000052723	SIKE1	-0.150122	0.105547	-0.162807	4.06033	0.796396
ENSG00000052749	RRP12	0.01556	0.856946	0.630954	5.75804	0.441548
ENSG00000052795	FNIP2	-0.0480595	0.583227	-0.127109	3.63432	0.833579
ENSG00000052802	MSMO1	-0.15127	0.29454	-1.00616	5.34594	0.163059
ENSG00000052841	TTC17	0.070658	0.409669	-0.0405889	4.49578	0.923367
ENSG00000052850	ALX4	0.063817	0.45136	-2.35819	1.83589	0.00163339
ENSG00000053108	FSTL4	-0.217827	0.010159	0.909915	2.99507	0.268406
ENSG00000053254	FOXN3	-0.10653	0.17831	-0.259364	5.39145	0.698499
ENSG00000053328	METTL24	-0.0179135	0.877584	-2.00711	0.0238991	0.00981074
ENSG00000053371	AKR7A2	-0.356226	0.000371824	0.0368332	5.71885	0.996287
ENSG00000053372	MRTO4	0.153376	0.104702	-0.0454732	6.09499	0.917569
ENSG00000053438	NNAT	0.12134	0.184965	-0.575072	2.22165	0.421812
ENSG00000053501	USE1	-0.242528	0.0406372	0.00510628	4.87998	0.970806
ENSG00000053524	MCF2L2	-0.00579	0.934985	0.582097	-0.250885	0.503486
ENSG00000053702	NRIP2	0.184801	0.0857436	-0.287231	1.74381	0.677972
ENSG00000053747	LAMA3	-0.182943	0.0820245	0.635893	4.90585	0.437724
ENSG00000053770	AP5M1	-0.309136	0.0491396	-0.700325	3.58922	0.327971
ENSG00000053900	ANAPC4	-0.508159	0.000141847	-0.104976	3.8543	0.85597
ENSG00000053918	KCNQ1	0.0548595	0.389106	-0.664212	3.16006	0.354248
ENSG00000054116	TRAPPC3	0.0259525	0.790033	0.344869	5.87181	0.684909
ENSG00000054118	THRAP3	-0.117584	0.128909	-0.0485078	5.74449	0.914663
ENSG00000054148	PHPT1	-0.162625	0.0124694	0.238947	7.27419	0.787902
ENSG00000054179	ENTPD2	0.0526705	0.50277	-0.539628	4.37734	0.445728
ENSG00000054219	LY75	-0.316939	0.0319695	-0.655823	2.19413	0.362844
ENSG00000054267	ARID4B	-0.117109	0.127161	-0.39391	3.26517	0.57195
ENSG00000054277	OPN3	-0.204955	0.0240656	-0.415308	-0.540011	0.579636
ENSG00000054282	SDCCAG8	-0.220868	0.0113328	-0.0743427	2.65116	0.889591
ENSG00000054356	PTPRN	0.179972	0.236961	1.53871	-1.67352	0.123287
ENSG00000054392	HHAT	-0.344231	0.00380814	-0.436174	1.71842	0.538348
ENSG00000054523	KIF1B	0.188277	0.120299	-0.0709233	5.01053	0.891322
ENSG00000054598	FOXC1	0.0784905	0.279118	-2.25164	5.56635	0.0022168
ENSG00000054611	TBC1D22A	0.0054	0.938758	0.163512	5.87002	0.864579
ENSG00000054654	SYNE2	-0.355718	0.0524062	-0.00981459	6.06273	0.955206
ENSG00000054690	PLEKHH1	-0.0900655	0.602089	-0.855918	3.30352	0.234587
ENSG00000054793	ATP9A	-0.377846	0.00682763	-0.232083	3.95834	0.726529
ENSG00000054796	SPO11	0.154416	0.055771	0.598524	-3.8696	1
ENSG00000054803	CBLN4	-0.0472945	0.421198	0.397425	-2.29136	0.602934
ENSG00000054938	CHRDL2	0.124866	0.169797	-1.44013	-1.26113	0.0784494
ENSG00000054965	FAM168A	-0.0681375	0.338769	-0.46566	3.87286	0.507706
ENSG00000054967	RELT	0.283106	0.00537899	1.07965	3.46778	0.187193
ENSG00000054983	GALC	-0.33307	0.00614472	-0.811704	2.96119	0.259907
ENSG00000055044	NOP58	0.158496	0.0701595	0.691738	3.67222	0.398369
ENSG00000055070	SZRD1	-0.018934	0.818601	-0.035882	6.27076	0.927763
ENSG00000055118	KCNH2	0.134948	0.0861345	-0.174274	1.16556	0.792867
ENSG00000055130	CUL1	0.22143	0.0022054	0.329235	5.34115	0.699961
ENSG00000055147	FAM114A2	-0.310599	0.00557532	-0.360908	2.62259	0.604442
ENSG00000055163	CYFIP2	0.20346	0.0677057	-0.0555009	2.66398	0.910444
ENSG00000055208	TAB2	0.1516	0.0392623	-0.0939179	4.3987	0.867597
ENSG00000055211	GINM1	-0.049865	0.682048	-0.442368	4.32625	0.527683
ENSG00000055332	EIF2AK2	-0.47513	0.00332394	-0.595141	3.21244	0.403199
ENSG00000055483	USP36	0.167103	0.0905675	0.0288279	5.41431	0.995778
ENSG00000055609	KMT2C	0.07982	0.24472	-0.065208	4.55768	0.897482
ENSG00000055732	MCOLN3	-0.458609	0.00266584	0.13613	2.14946	0.895451
ENSG00000055813	CCDC85A	-0.0167865	0.840113	-2.03868	0.405753	0.00669943
ENSG00000055917	PUM2	0.114765	0.10159	-0.513622	5.47696	0.466367
ENSG00000055950	MRPL43	-0.223927	0.00775042	0.103925	6.16204	0.926074
ENSG00000055955	ITIH4	-0.055955	0.544689	0.416928	-1.6156	0.749194
ENSG00000055957	ITIH1	0.115698	0.143546	1.83113	-1.98764	0.0649064
ENSG00000056050	HPF1	-0.380468	0.011439	0.177243	3.16761	0.852255
ENSG00000056097	ZFR	0.000435	0.995654	-0.395939	4.4607	0.569086
ENSG00000056277	ZNF280C	-0.164005	0.0261829	0.0166737	0.217525	1
ENSG00000056291	NPFFR2	0.0811985	0.296469	-1.71762	-2.7997	0.110943
ENSG00000056487	PHF21B	0.0208125	0.711426	0.47437	-0.442347	0.624224
ENSG00000056558	TRAF1	0.797356	0.00153994	0.148515	3.45914	0.881041
ENSG00000056586	RC3H2	0.023316	0.671435	-0.29099	3.80953	0.668462
ENSG00000056736	IL17RB	-0.258375	0.259039	0.497848	1.29831	0.552926
ENSG00000056972	TRAF3IP2	0.1011	0.243307	0.70293	5.24432	0.389861
ENSG00000056998	GYG2	0.002098	0.979907	-0.0880604	1.19009	0.884007
ENSG00000057019	DCBLD2	0.199686	0.112876	-0.294285	3.12354	0.666393
ENSG00000057149	SERPINB3	0.147365	0.226664	4.80361	5.60189	8.11e-07
ENSG00000057252	SOAT1	-0.086135	0.457675	-1.9345	3.32319	0.00839155
ENSG00000057294	PKP2	0.48762	0.0129199	-1.00487	2.02298	0.167796
ENSG00000057468	MSH4	0.0541125	0.443395	1.4756	-2.47717	0.132277
ENSG00000057593	F7	-0.020035	0.792828	0.106587	0.625019	0.924262
ENSG00000057608	GDI2	-0.563524	0.00335187	-0.128966	6.52948	0.830592
ENSG00000057657	PRDM1	1.12244	6.03e-07	0.475157	4.03534	0.56763
ENSG00000057663	ATG5	-0.0627085	0.504387	-0.186545	3.32366	0.773289
ENSG00000057704	TMCC3	0.608939	0.00286052	0.167095	3.17975	0.861612
ENSG00000057757	PITHD1	-0.286567	0.00744948	0.395972	5.99697	0.637306
ENSG00000057935	MTA3	-0.327454	0.00302532	0.16868	4.81933	0.859723
ENSG00000058056	USP13	0.644122	0.000133006	-0.880093	2.07694	0.225313
ENSG00000058063	ATP11B	0.24009	0.0323585	0.155555	4.62903	0.873
ENSG00000058085	LAMC2	0.412326	0.104008	0.764607	4.64888	0.349355
ENSG00000058091	CDK14	0.0613115	0.714394	-2.00628	1.65845	0.00681016
ENSG00000058262	SEC61A1	0.21001	0.00349846	0.284581	7.81948	0.742708
ENSG00000058272	PPP1R12A	0.0645945	0.453609	-0.683502	3.76515	0.338979
ENSG00000058335	RASGRF1	0.066724	0.248692	0.405622	-1.67652	0.692386
ENSG00000058404	CAMK2B	0.401419	0.00296455	-0.0672823	1.85512	0.896455
ENSG00000058453	CROCC	-0.109931	0.105031	-0.422548	6.50068	0.544355
ENSG00000058600	POLR3E	0.0101765	0.908357	0.0724198	5.79371	0.958909
ENSG00000058668	ATP2B4	-0.25164	0.00369966	-0.137858	6.23295	0.821423
ENSG00000058673	ZC3H11A	0.281755	0.00131758	2.68329	-2.91822	0.03184
ENSG00000058729	RIOK2	-0.532224	0.00248482	-0.226172	2.92413	0.732789
ENSG00000058799	YIPF1	-0.300601	0.0435805	0.0695861	3.9473	0.962604
ENSG00000058804	NDC1	0.108246	0.140457	-0.0981609	3.24299	0.863927
ENSG00000058866	DGKG	0.0071265	0.92683	-1.30421	-0.162758	0.0903465
ENSG00000059122	FLYWCH1	-0.0482765	0.493207	-0.0511298	6.84773	0.911716
ENSG00000059145	UNKL	0.152251	0.0610426	-0.282196	5.02417	0.676342
ENSG00000059377	TBXAS1	0.163356	0.0308932	0.432485	2.59279	0.607128
ENSG00000059378	PARP12	-0.562071	0.00588207	0.817143	4.75349	0.31659
ENSG00000059573	ALDH18A1	0.122903	0.235512	-0.0825252	4.91022	0.879172
ENSG00000059588	TARBP1	-0.651019	0.00452112	0.069414	4.35065	0.962711
ENSG00000059691	GATB	-0.775702	0.00091913	0.720929	4.76157	0.377788
ENSG00000059728	MXD1	1.07476	1.93e-05	1.30028	4.36604	0.113281
ENSG00000059758	CDK17	0.017359	0.841933	-0.566652	3.26354	0.425391
ENSG00000059769	DNAJC25	0.275419	0.0260265	0.0202135	2.06549	1
ENSG00000059804	SLC2A3	0.10767	0.315856	-0.237087	3.48101	0.722459
ENSG00000059915	PSD	-0.0620675	0.287167	0.333307	2.96298	0.698825
ENSG00000060069	CTDP1	0.120479	0.139223	0.344602	6.17797	0.685144
ENSG00000060138	YBX3	-0.179755	0.0194122	0.444919	8.59174	0.592884
ENSG00000060140	STYK1	0.608252	0.00211532	1.03256	0.459695	0.217386
ENSG00000060237	WNK1	-0.256198	0.117511	0.0623281	6.83549	0.969386
ENSG00000060339	CCAR1	-0.106935	0.195323	0.855792	4.25243	0.2946
ENSG00000060491	OGFR	-0.0312	0.700439	0.0841467	7.15014	0.946576
ENSG00000060558	GNA15	0.307545	0.0224873	1.26894	6.99626	0.121318
ENSG00000060566	CREB3L3	0.0599505	0.293491	0.643374	-2.50685	0.732911
ENSG00000060642	PIGV	-0.0932305	0.39556	-0.183286	3.02904	0.777569
ENSG00000060656	PTPRU	-0.346704	0.00090465	-1.46671	5.06638	0.0436448
ENSG00000060688	SNRNP40	-0.05284	0.542976	0.24903	4.06047	0.778918
ENSG00000060709	RIMBP2	0.111593	0.211707	-0.0534091	1.46936	0.9127
ENSG00000060718	COL11A1	-0.0043475	0.968584	-2.81639	1.45381	0.000195371
ENSG00000060749	QSER1	0.01249	0.842186	-0.281408	3.57154	0.677829
ENSG00000060762	MPC1	-0.803894	0.000111884	-0.60196	4.31936	0.397347
ENSG00000060971	ACAA1	0.072916	0.479243	0.389744	5.51601	0.643022
ENSG00000060982	BCAT1	0.237235	0.0101336	-0.866429	1.01645	0.24078
ENSG00000061273	HDAC7	0.183262	0.0127016	-0.0883828	7.11289	0.872743
ENSG00000061337	LZTS1	-0.016451	0.820158	0.366016	3.19493	0.666552
ENSG00000061455	PRDM6	0.066709	0.48794	-1.99672	-0.0309467	0.0089306
ENSG00000061656	SPAG4	0.249896	0.0274043	0.0723363	0.398978	0.96518
ENSG00000061676	NCKAP1	0.037115	0.604632	-0.518555	5.8278	0.462226
ENSG00000061794	MRPS35	-0.046479	0.512962	-0.0765029	4.22301	0.885841
ENSG00000061918	GUCY1B1	0.0826725	0.630214	-0.739508	1.58406	0.30724
ENSG00000061936	SFSWAP	-0.112775	0.147995	0.290686	5.8707	0.737102
ENSG00000061938	TNK2	0.127932	0.142437	0.280588	8.66	0.746575
ENSG00000061987	MON2	-0.13135	0.110158	-0.308025	4.26831	0.651612
ENSG00000062038	CDH3	-0.14179	0.405856	3.5454	7.51792	9.6e-05
ENSG00000062096	ARSF	-0.778735	0.241167	1.29065	2.0534	0.122069
ENSG00000062194	GPBP1	-0.0050875	0.951596	-0.346722	4.63569	0.614565
ENSG00000062282	DGAT2	-0.013755	0.958958	-0.65198	7.5689	0.359785
ENSG00000062370	ZNF112	-0.0469895	0.658818	-0.858971	0.234523	0.245462
ENSG00000062485	CS	-0.237529	0.0909151	0.448908	6.31663	0.589666
ENSG00000062524	LTK	0.107673	0.120322	0.66949	1.69053	0.419674
ENSG00000062582	MRPS24	-0.0075015	0.941088	0.285554	-0.589228	0.757085
ENSG00000062598	ELMO2	-0.226235	0.0291196	-0.076853	3.98579	0.885627
ENSG00000062650	WAPL	0.0272575	0.69275	-0.314478	4.52833	0.645163
ENSG00000062716	VMP1	0.810277	0.000609931	0.637817	5.3488	0.436175
ENSG00000062725	APPBP2	-0.061881	0.606033	-0.463873	3.43755	0.510037
ENSG00000062822	POLD1	0.0155155	0.86638	0.660519	5.39021	0.419651
ENSG00000063015	SEZ6	0.0465325	0.398806	6.07278	-2.31523	0.00039274
ENSG00000063046	EIF4B	0.073785	0.376553	-0.242264	7.43996	0.715228
ENSG00000063127	SLC6A16	0.168234	0.0994257	-0.462306	0.181096	0.539722
ENSG00000063169	BICRA	0.011539	0.872999	0.336015	5.98721	0.693299
ENSG00000063176	SPHK2	-0.0419015	0.453048	-0.070965	3.80901	0.892402
ENSG00000063177	RPL18	0.191726	0.0293742	-0.450242	11.2408	0.519741
ENSG00000063180	CA11	-0.132439	0.116528	0.0197212	4.60493	0.986441
ENSG00000063241	ISOC2	0.0178755	0.78231	0.195734	7.20229	0.8315
ENSG00000063244	U2AF2	0.0411525	0.637936	0.334482	7.22203	0.694506
ENSG00000063245	EPN1	0.124663	0.143105	0.581511	9.90847	0.478701
ENSG00000063322	MED29	-0.0671065	0.258116	-0.387046	5.14476	0.576803
ENSG00000063438	AHRR	0.199234	0.0254499	0.872437	0.571282	0.300382
ENSG00000063515	GSC2	0.0488125	0.559981	2.63909	-1.03638	0.00491398
ENSG00000063587	ZNF275	0.0978855	0.48573	-0.695063	1.7419	0.335205
ENSG00000063601	MTMR1	0.317014	0.00195502	0.225958	4.45008	0.801723
ENSG00000063660	GPC1	-0.253227	0.0322605	0.0328354	8.70989	0.999818
ENSG00000063761	ADCK1	-0.064469	0.609728	0.116073	3.17091	0.91565
ENSG00000063854	HAGH	0.060305	0.360293	0.137465	5.87505	0.891366
ENSG00000063978	RNF4	0.127305	0.0906914	0.264025	4.9192	0.763309
ENSG00000064012	CASP8	-0.266681	0.0338081	-0.0178075	3.0455	0.946999
ENSG00000064042	LIMCH1	-0.517189	0.000450791	0.0721245	3.27441	0.959702
ENSG00000064102	INTS13	0.0492565	0.509075	0.49159	2.86182	0.554157
ENSG00000064115	TM7SF3	-1.09232	0.00065362	0.0419604	4.4645	0.991159
ENSG00000064195	DLX3	0.350233	0.15403	0.266238	5.61336	0.761081
ENSG00000064199	SPA17	-0.431024	0.05119	-0.375305	-0.625475	0.614792
ENSG00000064201	TSPAN32	0.0338835	0.604204	0.936445	2.53775	0.25256
ENSG00000064205	CCN5	-0.218784	0.0611004	-3.15679	7.47087	2.7e-05
ENSG00000064218	DMRT3	0.39273	0.00216209	-1.26293	-0.760895	0.104409
ENSG00000064225	ST3GAL6	0.276043	0.0927587	-0.579994	3.50574	0.41511
ENSG00000064270	ATP2C2	0.152555	0.428855	0.323469	5.01696	0.705843
ENSG00000064300	NGFR	0.138349	0.0812881	-1.38945	4.57984	0.0558416
ENSG00000064309	CDON	-0.621742	0.00300704	-1.0939	2.79871	0.131888
ENSG00000064313	TAF2	-0.004864	0.945558	-0.111907	2.9506	0.850773
ENSG00000064393	HIPK2	0.48029	0.000378652	0.190411	3.62419	0.837511
ENSG00000064419	TNPO3	-0.141056	0.0568672	0.201218	4.19628	0.826714
ENSG00000064489	BORCS8-MEF2B	-0.041292	0.552902	2.64491	-3.87769	0.53938
ENSG00000064490	RFXANK	-0.050496	0.520388	0.122351	6.16269	0.907037
ENSG00000064545	TMEM161A	-0.0474455	0.615208	0.267166	6.15123	0.760118
ENSG00000064547	LPAR2	0.019634	0.749127	0.396753	4.80077	0.637273
ENSG00000064601	CTSA	-0.060925	0.487215	0.726578	7.4404	0.373259
ENSG00000064607	SUGP2	-0.160259	0.0631984	0.606603	5.78504	0.459782
ENSG00000064651	SLC12A2	-0.155768	0.278368	-2.77468	5.99224	0.000194664
ENSG00000064652	SNX24	-0.464839	0.0308979	0.102659	3.1266	0.929028
ENSG00000064655	EYA2	0.102432	0.119297	-0.148765	2.22864	0.813235
ENSG00000064666	CNN2	-0.326233	0.0101045	0.616537	6.23415	0.451888
ENSG00000064687	ABCA7	-0.349461	0.0069501	0.5168	6.35247	0.531477
ENSG00000064692	SNCAIP	-0.0888355	0.539487	-0.129404	1.48378	0.838276
ENSG00000064703	DDX20	-0.026851	0.721568	-0.295855	2.62633	0.666233
ENSG00000064726	BTBD1	0.050179	0.559468	-0.526305	4.62583	0.456433
ENSG00000064763	FAR2	0.0186985	0.919834	-1.70246	2.47367	0.0204466
ENSG00000064787	BCAS1	-1.09158	0.00115908	-2.63792	0.950167	0.000491769
ENSG00000064835	POU1F1	-0.052821	0.494876	1.13545	-3.76423	0.811806
ENSG00000064886	CHI3L2	-0.308689	0.0664771	2.64119	4.87456	0.00236809
ENSG00000064932	SBNO2	0.129289	0.154713	1.00532	8.41716	0.217224
ENSG00000064933	PMS1	-0.122392	0.169484	-0.061079	2.26861	0.905227
ENSG00000064961	HMG20B	0.0811435	0.375487	0.292414	7.95119	0.735047
ENSG00000064989	CALCRL	-1.06424	0.000613847	-0.539888	2.52907	0.447882
ENSG00000064995	TAF11	-0.166264	0.017512	0.0974449	3.97875	0.934067
ENSG00000064999	ANKS1A	-0.095936	0.361797	-0.0611956	4.9274	0.901646
ENSG00000065000	AP3D1	0.03183	0.671169	0.602661	7.09561	0.462427
ENSG00000065029	ZNF76	-0.167618	0.0405216	0.00396312	4.91852	0.969863
ENSG00000065054	SLC9A3R2	-0.0492275	0.671593	-0.727654	6.70351	0.308763
ENSG00000065057	NTHL1	0.028416	0.807509	-0.730129	4.70623	0.30778
ENSG00000065060	UHRF1BP1	-0.216645	0.0262576	-0.521273	2.35436	0.463894
ENSG00000065135	GNAI3	-0.106225	0.227853	-0.0553631	6.04241	0.907346
ENSG00000065150	IPO5	0.36078	0.00751799	-0.35559	5.32359	0.60594
ENSG00000065154	OAT	-0.0718475	0.405029	-0.384552	5.55676	0.578985
ENSG00000065183	WDR3	0.007097	0.901508	-0.380598	3.20746	0.584429
ENSG00000065243	PKN2	-0.130944	0.0849975	-0.417541	3.51008	0.550399
ENSG00000065268	WDR18	-0.067453	0.24376	0.377511	7.60455	0.654117
ENSG00000065308	TRAM2	-0.29139	0.0495053	-0.512588	3.75501	0.46843
ENSG00000065320	NTN1	0.0217065	0.791791	-2.21342	4.97053	0.00262871
ENSG00000065325	GLP2R	0.090463	0.163699	-0.10953	-2.26931	0.948028
ENSG00000065328	MCM10	-0.0772525	0.691206	1.58006	0.770133	0.0660664
ENSG00000065357	DGKA	0.025385	0.816633	0.502356	6.23204	0.543649
ENSG00000065361	ERBB3	0.354801	0.0666498	-0.518333	6.36643	0.462254
ENSG00000065371	ROPN1	0.0668115	0.260096	-2.45476	-0.0124284	0.00155048
ENSG00000065413	ANKRD44	0.102058	0.269691	-0.547073	1.87118	0.444713
ENSG00000065427	KARS1	0.231079	0.0329749	0.0952516	6.34388	0.9351
ENSG00000065457	ADAT1	-0.367802	0.00424164	-0.192077	2.45094	0.76842
ENSG00000065485	PDIA5	0.0707135	0.54869	-0.6861	3.62732	0.337971
ENSG00000065491	TBC1D22B	0.0420455	0.526164	0.149949	3.42782	0.880054
ENSG00000065518	NDUFB4	-0.0724655	0.360874	0.206573	6.05391	0.820576
ENSG00000065526	SPEN	0.167132	0.182825	0.176009	5.40358	0.851689
ENSG00000065534	MYLK	-0.361733	0.0186696	-2.47359	4.78775	0.000825746
ENSG00000065548	ZC3H15	-0.0663125	0.42175	0.0157358	4.6406	0.98235
ENSG00000065559	MAP2K4	0.0002925	0.996999	0.110883	3.99012	0.919512
ENSG00000065600	PACC1	0.336917	0.00659276	0.735685	1.59981	0.376424
ENSG00000065609	SNAP91	0.0762955	0.27261	3.58461	-0.568567	0.000302538
ENSG00000065613	SLK	0.2009	0.0161595	0.023041	5.40287	0.989828
ENSG00000065615	CYB5R4	0.105061	0.190869	0.0528409	2.80635	0.980099
ENSG00000065618	COL17A1	-0.280644	0.0469994	0.873979	9.3766	0.283099
ENSG00000065621	GSTO2	-0.5966	0.000428899	-0.141123	4.57008	0.818257
ENSG00000065665	SEC61A2	-0.169344	0.0923754	0.679495	1.55044	0.411097
ENSG00000065675	PRKCQ	-0.571358	0.00118	-0.781717	-0.609177	0.313243
ENSG00000065717	TLE2	-0.210716	0.0384134	-1.3186	5.97686	0.0689949
ENSG00000065802	ASB1	0.0122195	0.935953	-0.228516	3.81775	0.730317
ENSG00000065809	FAM107B	0.372526	0.0071177	-0.707211	3.86302	0.323306
ENSG00000065833	ME1	0.030772	0.903492	-0.318696	3.74761	0.641462
ENSG00000065882	TBC1D1	1.01027	1.3e-06	-0.509065	3.86674	0.471311
ENSG00000065883	CDK13	0.04542	0.413542	-0.178536	4.73549	0.780111
ENSG00000065911	MTHFD2	0.400394	0.00161843	0.288309	3.50391	0.740631
ENSG00000065923	SLC9A7	-0.0551735	0.678242	0.0454234	2.40462	0.987166
ENSG00000065970	FOXJ2	0.0441485	0.512398	-0.229631	4.18878	0.728595
ENSG00000065978	YBX1	-0.05996	0.369599	-0.0778275	8.62332	0.883703
ENSG00000065989	PDE4A	-0.267838	0.0117056	-0.469522	3.38508	0.505796
ENSG00000066027	PPP2R5A	-0.394703	0.00843576	-0.884744	5.35246	0.218586
ENSG00000066032	CTNNA2	0.0737805	0.264687	-0.39518	-2.12507	0.656605
ENSG00000066044	ELAVL1	0.0036905	0.954388	0.116107	4.9367	0.91362
ENSG00000066056	TIE1	0.064207	0.379078	-0.805536	4.72937	0.261778
ENSG00000066084	DIP2B	-0.070042	0.342221	0.415365	4.9588	0.619879
ENSG00000066117	SMARCD1	-0.120195	0.179764	0.525033	4.75418	0.525084
ENSG00000066135	KDM4A	-0.286309	0.0113296	-0.0207643	3.6546	0.944193
ENSG00000066136	NFYC	-0.256712	0.00417589	0.355039	5.22078	0.675598
ENSG00000066185	ZMYND12	-0.352942	0.00890037	-0.101721	-0.950471	0.908995
ENSG00000066230	SLC9A3	0.157332	0.0899559	1.82472	3.66308	0.0292414
ENSG00000066248	NGEF	0.0367485	0.519531	0.282552	5.81087	0.745204
ENSG00000066279	ASPM	0.02727	0.881175	2.03346	2.03235	0.0169613
ENSG00000066294	CD84	0.0562815	0.32944	-0.91099	1.3258	0.21425
ENSG00000066322	ELOVL1	0.49472	0.00564469	-0.0516499	8.00793	0.911081
ENSG00000066336	SPI1	0.0668815	0.326274	0.675264	6.58679	0.408712
ENSG00000066379	POLR1H	0.043385	0.4805	-0.204937	3.60048	0.753656
ENSG00000066382	MPPED2	0.037035	0.518559	-1.71543	-0.599031	0.0299249
ENSG00000066405	CLDN18	-0.0099685	0.865151	-0.467719	-1.99532	0.613741
ENSG00000066422	ZBTB11	0.110842	0.141301	-0.577304	2.8032	0.418877
ENSG00000066427	ATXN3	-0.185262	0.0500994	-0.0335417	4.09769	0.930669
ENSG00000066455	GOLGA5	0.13064	0.0615578	0.00724508	3.99585	0.973772
ENSG00000066468	FGFR2	-0.73856	0.000236234	-0.14375	5.462	0.81546
ENSG00000066557	LRRC40	-0.354735	0.00446562	-0.501314	2.06811	0.482643
ENSG00000066583	ISOC1	-0.139892	0.193349	-0.0901873	3.75118	0.872007
ENSG00000066629	EML1	0.020824	0.779202	-0.33774	3.89636	0.623366
ENSG00000066651	TRMT11	-0.190296	0.0446383	-0.425417	1.92857	0.547647
ENSG00000066654	THUMPD1	-0.107539	0.131154	-0.669387	3.68096	0.34906
ENSG00000066697	MSANTD3	0.08607	0.495274	0.504028	2.72155	0.543973
ENSG00000066735	KIF26A	0.132489	0.135799	-1.87137	5.4084	0.01049
ENSG00000066739	ATG2B	-0.216726	0.0334579	-0.37124	4.64243	0.591626
ENSG00000066777	ARFGEF1	-0.172759	0.0806937	-0.0848167	4.30946	0.877029
ENSG00000066813	ACSM2B	0.22606	0.00955185	-1.56872	-2.73493	0.119964
ENSG00000066827	ZFAT	0.23536	0.0186371	1.68438	4.27614	0.042721
ENSG00000066855	MTFR1	-0.070813	0.460516	-0.310381	2.93117	0.651254
ENSG00000066923	STAG3	0.144098	0.060789	-0.0157666	0.656631	0.951404
ENSG00000066926	FECH	-0.375242	0.00365578	0.0752387	3.47514	0.95694
ENSG00000066933	MYO9A	-0.127287	0.289907	-0.473021	3.49009	0.502135
ENSG00000067048	DDX3Y	0.25057	0.0941553	-0.625224	4.22095	0.379939
ENSG00000067057	PFKP	-0.031655	0.739679	0.802844	6.76558	0.32448
ENSG00000067064	IDI1	0.044674	0.696147	-0.265258	4.45324	0.69318
ENSG00000067066	SP100	-0.327958	0.00371049	0.276548	4.26205	0.751439
ENSG00000067082	KLF6	0.244129	0.0156085	0.093263	6.39656	0.937081
ENSG00000067113	PLPP1	-0.614975	0.000137758	-1.17137	4.56031	0.105631
ENSG00000067141	NEO1	-0.463037	0.000714113	-0.0972957	4.92273	0.863751
ENSG00000067167	TRAM1	0.050895	0.562314	-1.07464	5.64635	0.136759
ENSG00000067177	PHKA1	0.162791	0.0924345	0.316551	2.66644	0.714468
ENSG00000067182	TNFRSF1A	-0.248958	0.00411291	0.450962	7.17831	0.587667
ENSG00000067191	CACNB1	-0.456525	0.0231424	-0.713104	4.33674	0.319076
ENSG00000067208	EVI5	-0.0048375	0.959467	-0.271829	2.74346	0.689437
ENSG00000067221	STOML1	-0.0819625	0.289264	-0.349108	4.65325	0.61244
ENSG00000067225	PKM	-0.153935	0.0271267	0.81189	9.75345	0.318893
ENSG00000067248	DHX29	-0.086134	0.437388	-0.0401265	4.10506	0.923828
ENSG00000067334	DNTTIP2	0.10669	0.147799	0.644355	4.41399	0.432179
ENSG00000067365	METTL22	0.263553	0.031913	0.615898	3.4483	0.455029
ENSG00000067369	TP53BP1	-0.063222	0.407315	-0.0632905	2.85985	0.901789
ENSG00000067445	TRO	-0.0776095	0.576097	-0.595861	1.51278	0.408962
ENSG00000067533	RRP15	-0.14035	0.213666	0.367511	3.29185	0.666306
ENSG00000067560	RHOA	-0.597553	0.000858521	0.0050968	7.63613	0.970739
ENSG00000067596	DHX8	0.094762	0.359585	0.158415	4.78973	0.870133
ENSG00000067601	PMS2P4	-0.404887	0.000127739	-0.316089	0.595163	0.654891
ENSG00000067606	PRKCZ	-0.390802	0.0288796	0.416673	4.19932	0.619441
ENSG00000067646	ZFY	0.070725	0.426002	-0.598916	1.85854	0.403088
ENSG00000067704	IARS2	-0.055635	0.389326	-0.116999	5.39652	0.843206
ENSG00000067715	SYT1	0.005137	0.93572	-1.38041	-1.17133	0.0856511
ENSG00000067798	NAV3	0.758064	2.81e-05	-0.277548	2.01385	0.685041
ENSG00000067829	IDH3G	-0.102895	0.0994467	0.252342	6.60398	0.774664
ENSG00000067836	ROGDI	-0.152727	0.0529758	0.508447	4.35325	0.539444
ENSG00000067840	PDZD4	0.0774335	0.425884	-1.02647	4.58255	0.155367
ENSG00000067842	ATP2B3	0.0662315	0.451368	1.17971	-0.991081	0.19552
ENSG00000067900	ROCK1	0.185555	0.182121	-0.142298	3.4206	0.818306
ENSG00000067955	CBFB	0.00559	0.920022	-0.198006	3.98229	0.760761
ENSG00000067992	PDK3	-0.040718	0.64321	-1.73429	4.83045	0.0175109
ENSG00000068001	HYAL2	-0.179807	0.113563	-0.0123231	5.83527	0.952672
ENSG00000068024	HDAC4	0.010427	0.87163	-0.374587	4.71825	0.588514
ENSG00000068028	RASSF1	-0.124779	0.123183	-0.0105281	5.76254	0.954494
ENSG00000068078	FGFR3	-0.590108	0.0192305	0.330183	9.91859	0.698515
ENSG00000068079	IFI35	-0.457068	0.00365537	0.56728	4.99759	0.490753
ENSG00000068097	HEATR6	-0.427297	0.00215389	-0.0595404	2.51646	0.905607
ENSG00000068120	COASY	-0.146715	0.227096	0.25981	6.52755	0.76729
ENSG00000068137	PLEKHH3	0.128314	0.165488	0.663749	8.33158	0.416839
ENSG00000068305	MEF2A	-0.29055	0.0321881	-0.383869	4.26051	0.580136
ENSG00000068308	OTUD5	0.203427	0.0208934	0.202127	6.39295	0.82506
ENSG00000068323	TFE3	0.121879	0.112685	0.0861875	6.04355	0.94445
ENSG00000068354	TBC1D25	0.207086	0.0462907	0.235072	4.39588	0.792631
ENSG00000068366	ACSL4	0.605944	0.000126409	-0.795997	3.45991	0.26839
ENSG00000068383	INPP5A	0.043441	0.633394	-0.699251	3.77364	0.3285
ENSG00000068394	GPKOW	-0.0243965	0.693939	0.200008	5.07198	0.827599
ENSG00000068400	GRIPAP1	0.116884	0.144988	0.35315	5.3583	0.677384
ENSG00000068438	FTSJ1	-0.0048785	0.94873	0.766683	5.06636	0.347535
ENSG00000068489	PRR11	-0.0251825	0.878592	1.30115	2.1835	0.11699
ENSG00000068615	REEP1	-0.0476055	0.451611	-0.312927	1.44179	0.653876
ENSG00000068650	ATP11A	0.236975	0.062466	-0.0559799	4.83788	0.907076
ENSG00000068654	POLR1A	-0.155997	0.176202	0.142142	4.96929	0.886885
ENSG00000068697	LAPTM4A	-0.11347	0.102661	-0.629633	7.19462	0.375904
ENSG00000068724	TTC7A	-0.235108	0.00493983	-0.133927	5.59534	0.82562
ENSG00000068745	IP6K2	-0.0571845	0.545392	0.0482	6.67115	0.984256
ENSG00000068781	STON1-GTF2A1L	0.224078	0.259757	1.49529	-4.03373	1
ENSG00000068784	SRBD1	-0.388464	0.00134957	-0.713615	1.62646	0.323541
ENSG00000068796	KIF2A	0.0177	0.805528	-0.334296	1.87695	0.63264
ENSG00000068831	RASGRP2	0.0877975	0.387767	0.633825	4.05228	0.439616
ENSG00000068878	PSME4	0.12499	0.193959	0.277744	4.59265	0.750179
ENSG00000068885	IFT80	-0.44096	0.0030827	-0.0224342	1.87625	0.945039
ENSG00000068903	SIRT2	-0.279364	0.0833011	0.656708	6.84387	0.422064
ENSG00000068912	ERLEC1	0.14475	0.0438168	-0.700493	4.07647	0.327551
ENSG00000068971	PPP2R5B	0.406927	0.00212244	0.524654	5.32162	0.52512
ENSG00000068976	PYGM	0.0463555	0.434262	-1.25964	1.37719	0.0871903
ENSG00000068985	PAGE1	-0.0288765	0.754568	2.66024	-3.87141	0.53938
ENSG00000069011	PITX1	0.082131	0.448425	2.43898	4.27892	0.00467574
ENSG00000069018	TRPC7	-0.0291525	0.69603	2.77259	-3.14057	0.0803264
ENSG00000069020	MAST4	0.156099	0.235699	0.716009	5.48758	0.380652
ENSG00000069122	ADGRF5	0.0920215	0.173475	-1.27292	3.25668	0.0796859
ENSG00000069188	SDK2	-0.378122	0.0384327	0.806707	1.84479	0.329066
ENSG00000069206	ADAM7	0.078921	0.214179	-2.84484	-3.93449	0.308914
ENSG00000069248	NUP133	-0.27856	0.0041412	-0.219599	3.96918	0.73895
ENSG00000069275	NUCKS1	-0.318641	0.00378566	-0.706068	6.35865	0.322838
ENSG00000069329	VPS35	-0.26108	0.00260405	-0.238794	5.27159	0.719065
ENSG00000069345	DNAJA2	0.201625	0.0184322	0.00956363	4.97393	0.975746
ENSG00000069399	BCL3	-0.048771	0.502559	0.728819	5.96316	0.371837
ENSG00000069424	KCNAB2	0.0373875	0.623512	0.753228	5.53734	0.355965
ENSG00000069431	ABCC9	0.0253025	0.875629	-1.7873	2.25876	0.0148986
ENSG00000069482	GAL	0.327433	0.103998	-4.32846	5.08399	3.33e-08
ENSG00000069493	CLEC2D	0.122295	0.14358	0.0982191	1.69042	0.937855
ENSG00000069509	FUNDC1	-0.241986	0.0218518	-0.137965	2.69288	0.824639
ENSG00000069535	MAOB	-0.540115	0.0562704	0.274865	3.71705	0.752822
ENSG00000069667	RORA	0.28372	0.00951734	-0.155942	6.73168	0.802692
ENSG00000069696	DRD4	0.100076	0.165616	0.178254	3.75468	0.851181
ENSG00000069702	TGFBR3	-0.71357	0.0391816	-1.61899	4.46397	0.0263406
ENSG00000069764	PLA2G10	0.108725	0.565972	-0.945993	-2.80425	0.350699
ENSG00000069812	HES2	-0.124967	0.187495	0.804297	5.89609	0.323931
ENSG00000069849	ATP1B3	-0.063738	0.636188	0.448284	7.35125	0.59002
ENSG00000069869	NEDD4	0.1973	0.0178195	0.361454	2.74159	0.671411
ENSG00000069943	PIGB	-0.55463	0.000264747	-0.076336	1.23588	0.894209
ENSG00000069956	MAPK6	0.175133	0.0650997	0.912758	5.28217	0.262772
ENSG00000069966	GNB5	-0.258463	0.0405808	0.206315	3.409	0.822511
ENSG00000069974	RAB27A	0.102946	0.414673	-0.00675904	3.30007	0.959525
ENSG00000069998	HDHD5	0.0161715	0.850084	0.0238609	5.51109	0.990689
ENSG00000070010	UFD1	-0.084981	0.575687	0.491518	5.27633	0.552999
ENSG00000070018	LRP6	0.034653	0.663002	-0.945433	3.27612	0.190556
ENSG00000070019	GUCY2C	0.155544	0.0585474	0.324275	0.240085	0.73202
ENSG00000070031	SCT	0.147925	0.102735	0.773548	-0.142365	0.383328
ENSG00000070047	PHRF1	-0.056734	0.478706	0.476934	7.53004	0.565002
ENSG00000070061	ELP1	-0.071738	0.391956	-0.458144	4.00555	0.514083
ENSG00000070081	NUCB2	0.296285	0.00757794	-0.446263	3.75795	0.525026
ENSG00000070087	PFN2	-0.19783	0.0261749	-1.31807	3.01551	0.0701878
ENSG00000070159	PTPN3	-0.0770585	0.733324	-0.0418446	5.78491	0.921449
ENSG00000070182	SPTB	0.0214575	0.7173	-0.222694	0.616326	0.758652
ENSG00000070190	DAPP1	0.793359	0.000237987	-0.373473	3.43543	0.59034
ENSG00000070193	FGF10	0.12813	0.163816	0.0512697	-2.14601	0.954555
ENSG00000070214	SLC44A1	-0.171445	0.0314486	-0.158346	5.56041	0.800433
ENSG00000070269	TMEM260	-0.146434	0.15879	-0.558049	1.82838	0.436802
ENSG00000070366	SMG6	-0.0843255	0.188899	-0.130936	3.03118	0.83195
ENSG00000070367	EXOC5	-0.23059	0.104469	-0.155042	4.10142	0.804548
ENSG00000070371	CLTCL1	-0.060026	0.466972	0.578228	3.01846	0.48436
ENSG00000070388	FGF22	0.086408	0.273973	-1.37984	5.65849	0.0572993
ENSG00000070404	FSTL3	-0.227797	0.136767	0.129341	6.03892	0.89965
ENSG00000070413	DGCR2	-0.140034	0.182927	-0.189458	7.86447	0.768378
ENSG00000070423	RNF126	0.115617	0.094103	0.456558	7.67687	0.582745
ENSG00000070444	MNT	0.0045135	0.942268	0.546246	4.50882	0.507762
ENSG00000070476	ZXDC	-0.076366	0.337309	-0.0782432	4.76361	0.883699
ENSG00000070495	JMJD6	0.158126	0.255601	0.53008	3.75942	0.521972
ENSG00000070501	POLB	0.0373945	0.779069	0.366309	3.52142	0.666674
ENSG00000070526	ST6GALNAC1	-0.234718	0.0260722	-0.208063	0.178336	0.774763
ENSG00000070540	WIPI1	0.07734	0.491635	-0.275059	3.08818	0.684937
ENSG00000070601	FRMPD1	0.601769	0.0213634	-0.168535	4.02201	0.789938
ENSG00000070610	GBA2	1.25059	9.43e-05	-0.00345695	5.77636	0.961875
ENSG00000070614	NDST1	-0.262364	0.0196059	0.211139	7.16151	0.815797
ENSG00000070669	ASNS	-0.0933355	0.427486	0.243888	-0.555365	0.8073
ENSG00000070718	AP3M2	-0.333273	0.0267865	-0.0118371	2.99741	0.956801
ENSG00000070729	CNGB1	0.052744	0.430186	2.84198	0.416997	0.00282524
ENSG00000070731	ST6GALNAC2	-0.629389	0.000579963	0.306218	3.96775	0.722191
ENSG00000070748	CHAT	-0.219967	0.0122853	1.4595	-3.25568	0.58588
ENSG00000070756	PABPC1	0.099655	0.137654	0.196674	8.49494	0.830378
ENSG00000070759	TESK2	-0.123232	0.166903	0.257291	3.62897	0.770858
ENSG00000070761	CFAP20	-0.071096	0.369624	0.0463839	3.70497	0.987061
ENSG00000070770	CSNK2A2	0.308515	0.0442989	0.393994	7.06196	0.639001
ENSG00000070778	PTPN21	-0.0353795	0.561063	-1.28255	4.73956	0.0769279
ENSG00000070785	EIF2B3	-0.19055	0.156259	-0.327676	3.95818	0.632891
ENSG00000070808	CAMK2A	0.030655	0.677796	0.2888	-0.240552	0.778498
ENSG00000070814	TCOF1	0.166152	0.0715413	0.469888	4.97799	0.571844
ENSG00000070831	CDC42	0.030819	0.615693	0.147258	7.0579	0.881033
ENSG00000070882	OSBPL3	-0.34571	0.00372837	0.5081	3.56495	0.540248
ENSG00000070886	EPHA8	0.007672	0.885242	3.70786	-0.404397	0.000416555
ENSG00000070915	SLC12A3	0.0803945	0.27887	7.20245	-1.40779	8.09e-06
ENSG00000070950	RAD18	-0.07031	0.361788	0.376154	2.17471	0.66088
ENSG00000070961	ATP2B1	0.182415	0.190145	-0.188399	4.17796	0.77046
ENSG00000070985	TRPM5	-0.0468445	0.642399	0.688804	-0.357617	0.457881
ENSG00000071051	NCK2	0.08153	0.240954	0.167108	6.00318	0.860627
ENSG00000071054	MAP4K4	-0.271153	0.0300842	0.54191	5.76706	0.510732
ENSG00000071073	MGAT4A	-0.204086	0.0774919	-0.742944	2.10309	0.304167
ENSG00000071082	RPL31	-0.158707	0.0522635	-0.680465	9.64444	0.339867
ENSG00000071127	WDR1	0.452945	0.00462643	0.402029	7.756	0.631462
ENSG00000071189	SNX13	0.023722	0.746995	-0.549718	3.45038	0.438419
ENSG00000071203	MS4A12	0.101318	0.341711	1.85179	-3.5024	0.37947
ENSG00000071205	ARHGAP10	-0.100633	0.351394	-0.402624	3.97031	0.563281
ENSG00000071242	RPS6KA2	-0.131484	0.155662	-1.13437	4.83092	0.116826
ENSG00000071243	ING3	0.0418645	0.726928	-0.416972	2.19352	0.554058
ENSG00000071246	VASH1	0.0239215	0.75898	-0.657933	3.80237	0.357223
ENSG00000071282	LMCD1	0.91604	3.21e-05	-1.52222	4.27947	0.0365848
ENSG00000071462	BUD23	-0.127768	0.128189	0.162192	6.20013	0.86588
ENSG00000071537	SEL1L	0.040237	0.610474	-0.213675	4.64771	0.744537
ENSG00000071539	TRIP13	-0.022769	0.891028	1.64618	1.82762	0.0507488
ENSG00000071553	ATP6AP1	-0.1396	0.0542799	0.286011	6.89334	0.741368
ENSG00000071564	TCF3	-0.040613	0.571692	0.165955	6.78627	0.861804
ENSG00000071575	TRIB2	-0.432711	0.00224824	-0.231022	4.16268	0.727326
ENSG00000071626	DAZAP1	0.054991	0.4493	0.204136	7.17321	0.822935
ENSG00000071655	MBD3	-0.061199	0.43187	0.137089	7.7898	0.891512
ENSG00000071677	PRLH	0.0311285	0.598141	-0.446685	-3.73464	0.592482
ENSG00000071794	HLTF	-0.0044945	0.977085	-1.01539	2.27717	0.162371
ENSG00000071859	FAM50A	0.117364	0.385298	0.123661	6.35307	0.905597
ENSG00000071889	FAM3A	-0.0056995	0.932773	0.0860983	7.11132	0.944553
ENSG00000071894	CPSF1	-0.018669	0.754	-0.0495462	7.69506	0.91328
ENSG00000071909	MYO3B	-0.0570865	0.455944	-1.92509	-1.86341	0.021841
ENSG00000071967	CYBRD1	-0.40797	0.040372	-2.08619	5.92877	0.00446266
ENSG00000071991	CDH19	0.133642	0.0475069	-1.81589	0.862121	0.0148683
ENSG00000071994	PDCD2	-0.0748455	0.401332	-0.0781093	4.96297	0.883849
ENSG00000072041	SLC6A15	-0.226525	0.0592263	0.650832	0.600981	0.435075
ENSG00000072042	RDH11	0.0169665	0.836644	-0.445727	4.59959	0.524517
ENSG00000072062	PRKACA	-0.047984	0.509444	-0.134182	5.29387	0.825518
ENSG00000072071	ADGRL1	-0.303555	0.0607551	0.057793	6.35832	0.974203
ENSG00000072080	SPP2	0.041604	0.579259	-2.70146	-3.9131	0.308914
ENSG00000072110	ACTN1	-0.098	0.276817	0.51372	6.78483	0.533725
ENSG00000072121	ZFYVE26	0.0382795	0.566067	0.154662	3.9224	0.874393
ENSG00000072133	RPS6KA6	-0.418593	0.000949133	-0.849959	1.55148	0.240128
ENSG00000072134	EPN2	-0.179483	0.0417565	-0.325064	6.22943	0.634486
ENSG00000072135	PTPN18	-0.158941	0.0799169	-0.32125	5.12461	0.638594
ENSG00000072163	LIMS2	-0.040311	0.637886	-0.64012	5.51264	0.368783
ENSG00000072182	ASIC4	0.073634	0.309685	0.660417	-0.155653	0.463715
ENSG00000072195	SPEG	-0.095318	0.131191	-0.582125	4.69538	0.412294
ENSG00000072201	LNX1	0.66798	0.0179169	-0.689835	3.61413	0.335085
ENSG00000072210	ALDH3A2	-0.522641	0.000854414	-0.776899	7.17745	0.277997
ENSG00000072274	TFRC	0.652103	0.000254311	-0.62546	4.41247	0.379745
ENSG00000072310	SREBF1	-0.288754	0.0412325	0.0542594	9.07432	0.977737
ENSG00000072315	TRPC5	-0.014332	0.821262	-1.48458	-3.59441	0.365535
ENSG00000072364	AFF4	0.216055	0.0179671	-0.234478	4.70181	0.723566
ENSG00000072401	UBE2D1	0.249272	0.0557364	0.173524	2.5802	0.856974
ENSG00000072415	MPP5	0.192097	0.0459578	-0.334083	3.33507	0.627682
ENSG00000072422	RHOBTB1	-0.492596	0.00186076	-0.729039	1.84079	0.314458
ENSG00000072501	SMC1A	0.102389	0.323964	0.0984871	4.74686	0.93205
ENSG00000072506	HSD17B10	-0.627857	0.00269716	0.263528	7.5708	0.76347
ENSG00000072518	MARK2	-0.010164	0.939871	0.176173	6.25623	0.851466
ENSG00000072571	HMMR	-0.130426	0.488853	1.77694	0.560623	0.0382474
ENSG00000072609	CHFR	-0.023752	0.789816	0.509067	4.96681	0.538305
ENSG00000072657	TRHDE	-0.118857	0.502767	-1.64226	-2.15115	0.0668494
ENSG00000072682	P4HA2	0.444465	0.000628523	0.540952	4.25992	0.511994
ENSG00000072694	FCGR2B	0.310616	0.000651406	-0.522853	2.49314	0.463262
ENSG00000072736	NFATC3	-0.271962	0.00472798	-0.60744	1.83889	0.397326
ENSG00000072756	TRNT1	-0.134143	0.258577	-0.227758	1.942	0.735522
ENSG00000072778	ACADVL	0.24795	0.0136105	0.210738	9.2956	0.816129
ENSG00000072786	STK10	0.195756	0.150697	-0.26019	6.00495	0.697579
ENSG00000072803	FBXW11	0.251897	0.00427312	0.0159185	4.2419	0.982803
ENSG00000072818	ACAP1	0.427689	4.11e-05	0.574203	4.59175	0.48553
ENSG00000072832	CRMP1	0.161709	0.0582329	-0.114671	2.83593	0.849054
ENSG00000072840	EVC	-0.12133	0.242796	-0.907489	3.36865	0.208224
ENSG00000072849	DERL2	-0.0066655	0.945326	-0.203158	3.94145	0.755578
ENSG00000072858	SIDT1	0.0984705	0.314835	-1.64911	0.257364	0.0284007
ENSG00000072864	NDE1	-0.064267	0.448433	0.609337	3.36926	0.458429
ENSG00000072952	IRAG1	-0.192409	0.0694632	-0.800322	3.12927	0.266188
ENSG00000072954	TMEM38A	0.299762	0.0212136	-1.52537	1.31059	0.0393755
ENSG00000072958	AP1M1	-0.036519	0.66389	0.0498167	5.36388	0.982727
ENSG00000073008	PVR	0.169866	0.016743	-0.467988	3.73394	0.505694
ENSG00000073050	XRCC1	-0.0920915	0.159198	0.314295	4.68142	0.714682
ENSG00000073060	SCARB1	-0.035544	0.74736	-0.521058	6.16331	0.460125
ENSG00000073067	CYP2W1	0.071168	0.22733	-2.02551	4.97322	0.00574081
ENSG00000073111	MCM2	-0.068721	0.36373	0.984385	3.6661	0.227686
ENSG00000073146	MOV10L1	0.143169	0.128317	1.7131	0.75747	0.0465457
ENSG00000073150	PANX2	0.201956	0.0282356	0.752224	1.89943	0.360814
ENSG00000073169	SELENOO	-0.181685	0.0212299	0.0972855	7.36938	0.932891
ENSG00000073282	TP63	-0.253265	0.108457	0.841996	6.36986	0.301399
ENSG00000073331	ALPK1	-0.630969	0.00318745	0.187336	3.48368	0.841424
ENSG00000073350	LLGL2	-0.0851535	0.565354	0.372859	7.73062	0.658371
ENSG00000073417	PDE8A	0.256625	0.0200334	0.192565	3.91093	0.8354
ENSG00000073464	CLCN4	-0.319946	0.00279344	-0.35347	1.56724	0.611889
ENSG00000073536	NLE1	0.054405	0.508894	-0.420126	4.08517	0.547535
ENSG00000073578	SDHA	-0.0925815	0.363882	-0.224405	1.93829	0.73658
ENSG00000073584	SMARCE1	-0.079871	0.231129	0.21473	1.60548	0.816735
ENSG00000073598	FNDC8	-0.031566	0.701661	-0.159799	-3.14511	0.999913
ENSG00000073605	GSDMB	0.0585285	0.646137	-0.093614	3.41352	0.867278
ENSG00000073614	KDM5A	-0.0177475	0.813561	-0.0949703	4.18038	0.866584
ENSG00000073670	ADAM11	0.0975625	0.210416	0.11168	3.16532	0.9208
ENSG00000073711	PPP2R3A	-0.287331	0.00153729	0.315083	4.09771	0.714463
ENSG00000073712	FERMT2	0.07669	0.623234	-2.11116	3.13111	0.00413362
ENSG00000073734	ABCB11	0.602716	0.00135408	-0.745186	-1.22424	0.318748
ENSG00000073737	DHRS9	1.51236	9.56e-06	-0.0709195	1.12395	0.894355
ENSG00000073754	CD5L	0.0995905	0.171889	0.72328	-2.89077	0.49995
ENSG00000073756	PTGS2	0.597865	0.000892217	3.29739	1.49887	0.000309782
ENSG00000073792	IGF2BP2	0.157495	0.0725167	0.195635	2.3439	0.837667
ENSG00000073803	MAP3K13	0.0661815	0.701431	-0.12653	3.39103	0.834727
ENSG00000073849	ST6GAL1	-0.576248	0.00399631	-0.739017	4.46362	0.302297
ENSG00000073861	TBX21	0.145861	0.0437332	-0.606639	-0.430941	0.434777
ENSG00000073910	FRY	0.281613	0.0521967	-0.419391	3.64172	0.54852
ENSG00000073921	PICALM	0.131425	0.0400329	-0.000333629	5.72068	0.965232
ENSG00000073969	NSF	0.181936	0.190217	0.148447	3.71182	0.881019
ENSG00000074047	GLI2	-0.0778955	0.354175	-1.98404	2.60214	0.007033
ENSG00000074054	CLASP1	0.016015	0.834095	0.242	4.70282	0.785488
ENSG00000074071	MRPS34	-0.263901	0.0346855	0.0652475	7.28537	0.96635
ENSG00000074181	NOTCH3	-0.155	0.151917	-0.0882312	8.87525	0.872818
ENSG00000074201	CLNS1A	-0.139075	0.0848166	-0.0432273	4.60892	0.920448
ENSG00000074211	PPP2R2C	0.120686	0.527069	1.12703	5.76382	0.167603
ENSG00000074219	TEAD2	0.0613135	0.655816	-0.671063	3.57534	0.348272
ENSG00000074266	EED	-0.15694	0.0193178	-0.183915	2.99871	0.775209
ENSG00000074276	CDHR2	0.113497	0.14557	1.252	0.32475	0.145403
ENSG00000074317	SNCB	0.14799	0.113433	1.59784	-0.319221	0.0755333
ENSG00000074319	TSG101	0.0617905	0.321844	0.148691	4.97258	0.880004
ENSG00000074356	NCBP3	-0.079172	0.279861	0.293165	4.89769	0.7349
ENSG00000074370	ATP2A3	0.263788	0.079269	-1.72793	6.62506	0.0178215
ENSG00000074410	CA12	-0.000565	0.992794	0.218405	6.88519	0.808493
ENSG00000074416	MGLL	0.528761	0.00212954	-0.508677	5.96185	0.470313
ENSG00000074527	NTN4	-0.028404	0.735627	-2.46399	4.17512	0.000870055
ENSG00000074582	BCS1L	-0.585434	0.000269652	0.27614	5.17007	0.751557
ENSG00000074590	NUAK1	0.128137	0.338481	-1.34392	3.90655	0.0642579
ENSG00000074603	DPP8	-0.03175	0.723801	-0.315427	3.79065	0.645049
ENSG00000074621	SLC24A1	-0.397512	0.000225543	-0.37889	1.63869	0.590834
ENSG00000074657	ZNF532	-0.123678	0.0481613	-0.204707	4.14195	0.753962
ENSG00000074660	SCARF1	0.0585715	0.34017	-0.268526	4.03567	0.690657
ENSG00000074695	LMAN1	0.278145	0.00173204	-0.104096	4.74099	0.856935
ENSG00000074696	HACD3	0.0184375	0.869437	-0.935324	4.20723	0.194523
ENSG00000074706	IPCEF1	-0.028226	0.707774	0.45943	0.312108	0.590954
ENSG00000074755	ZZEF1	-0.068756	0.447453	-0.0075854	6.00214	0.957478
ENSG00000074771	NOX3	0.162368	0.0399511	0.0734905	-3.64172	1
ENSG00000074800	ENO1	0.00665	0.911669	1.04436	10.7421	0.200047
ENSG00000074803	SLC12A1	-0.0495355	0.497848	-0.632276	-3.42518	0.674952
ENSG00000074842	MYDGF	0.068097	0.580154	-0.0642648	6.74422	0.897953
ENSG00000074855	ANO8	0.179469	0.371802	0.323474	7.699	0.705042
ENSG00000074935	TUBE1	-0.147743	0.18795	-0.906773	2.14218	0.211745
ENSG00000074964	ARHGEF10L	0.289919	0.0357356	-0.141608	7.55754	0.817429
ENSG00000074966	TXK	-0.252406	0.265852	-0.405797	-0.503554	0.581857
ENSG00000075035	WSCD2	0.079979	0.17711	-0.546186	0.406125	0.463384
ENSG00000075043	KCNQ2	-0.133706	0.195105	4.22306	0.901067	3.08e-05
ENSG00000075073	TACR2	0.148759	0.0801573	-1.0177	-0.149376	0.180204
ENSG00000075089	ACTR6	-0.119904	0.170041	-0.866532	2.86927	0.230108
ENSG00000075131	TIPIN	-0.226636	0.186102	0.392672	0.927617	0.650626
ENSG00000075142	SRI	-0.185404	0.195478	-0.0087591	4.50532	0.956663
ENSG00000075151	EIF4G3	0.127524	0.112879	0.482169	4.50916	0.561491
ENSG00000075188	NUP37	-0.463447	0.00102269	0.054264	2.47042	0.978624
ENSG00000075213	SEMA3A	0.593992	0.00610009	-1.55756	-0.0250428	0.0394016
ENSG00000075218	GTSE1	-0.0794105	0.308544	1.81428	2.36643	0.0312214
ENSG00000075223	SEMA3C	0.611641	0.0137268	-0.87258	5.07887	0.224899
ENSG00000075234	TTC38	0.0392655	0.637004	-0.932974	3.66388	0.196072
ENSG00000075239	ACAT1	-0.405836	0.0161081	-0.791016	4.52633	0.270413
ENSG00000075240	GRAMD4	-0.34667	0.000228296	0.303644	6.27283	0.724291
ENSG00000075275	CELSR1	-0.380061	0.0273414	0.37354	6.23356	0.657841
ENSG00000075290	WNT8B	0.133852	0.211575	-1.33735	-2.82169	0.228606
ENSG00000075292	ZNF638	0.0344035	0.774713	-0.112289	4.60124	0.848297
ENSG00000075303	SLC25A40	-0.624844	0.00160881	-0.360737	2.22291	0.604984
ENSG00000075336	TIMM21	-0.128554	0.179619	0.0850607	3.50469	0.946401
ENSG00000075340	ADD2	0.41216	0.00627051	-1.57315	-0.0159329	0.0371017
ENSG00000075388	FGF4	0.151246	0.103908	-0.0998272	-0.965808	0.87874
ENSG00000075391	RASAL2	0.195053	0.110394	-0.4961	4.18203	0.481517
ENSG00000075399	VPS9D1	-0.063907	0.464289	0.493421	6.02232	0.551273
ENSG00000075407	ZNF37A	-0.141678	0.226104	-0.286725	1.9446	0.675848
ENSG00000075413	MARK3	0.096048	0.180203	0.540984	5.17003	0.511829
ENSG00000075415	SLC25A3	0.1029	0.192911	0.232153	7.90247	0.794622
ENSG00000075420	FNDC3B	0.06884	0.560932	-0.950153	3.33457	0.188459
ENSG00000075426	FOSL2	0.13016	0.0275427	0.782862	7.5787	0.336749
ENSG00000075429	CACNG5	0.163152	0.0235967	5.03241	-2.98443	0.00748999
ENSG00000075461	CACNG4	0.067352	0.477421	-3.37632	0.913211	1.66e-05
ENSG00000075539	FRYL	-0.0892945	0.311713	-0.521053	3.89702	0.461102
ENSG00000075568	TMEM131	-0.0324365	0.701364	0.414594	4.81694	0.620889
ENSG00000075618	FSCN1	-0.15856	0.0981874	0.724096	8.10628	0.374804
ENSG00000075624	ACTB	0.058025	0.380176	0.569069	10.8057	0.488505
ENSG00000075643	MOCOS	-1.04638	0.000160166	-0.000938074	2.47653	0.965863
ENSG00000075651	PLD1	-0.398355	0.00560054	0.127937	4.74716	0.901596
ENSG00000075673	ATP12A	0.63844	0.00258744	1.53131	2.21497	0.0667447
ENSG00000075702	WDR62	-0.0385355	0.594768	-0.0482094	5.65373	0.914618
ENSG00000075711	DLG1	0.129385	0.181806	-0.247196	4.90341	0.710675
ENSG00000075785	RAB7A	0.13325	0.0523088	0.256787	7.15224	0.770075
ENSG00000075790	BCAP29	0.0751185	0.529244	-0.488449	4.25155	0.487946
ENSG00000075826	SEC31B	-0.0159795	0.811693	0.44996	3.06117	0.592943
ENSG00000075856	SART3	-0.323409	0.000741092	0.0754876	4.83589	0.955938
ENSG00000075884	ARHGAP15	0.008725	0.902802	-0.751738	0.812756	0.306507
ENSG00000075886	TUBA3D	0.0424195	0.556072	1.08257	-1.64777	0.294581
ENSG00000075891	PAX2	0.126905	0.09498	2.53736	-0.995712	0.0121262
ENSG00000075914	EXOSC7	-0.167134	0.0935315	-0.146402	5.21479	0.812741
ENSG00000075945	KIFAP3	-0.396715	0.000154601	-0.174334	3.45828	0.784973
ENSG00000075975	MKRN2	0.0744945	0.376753	-0.130708	3.81581	0.829889
ENSG00000076003	MCM6	-0.429902	0.0142532	0.479691	3.7565	0.564282
ENSG00000076043	REXO2	-0.202107	0.0250033	0.179452	4.65677	0.848601
ENSG00000076053	RBM7	0.027248	0.862914	-0.369493	2.71647	0.596026
ENSG00000076067	RBMS2	-0.217316	0.0521021	-0.560614	3.9381	0.429524
ENSG00000076108	BAZ2A	0.155314	0.0626244	0.0602587	5.33047	0.971743
ENSG00000076201	PTPN23	-0.07698	0.268404	0.42678	6.392	0.609278
ENSG00000076242	MLH1	-0.247083	0.00634453	0.131693	3.66612	0.89821
ENSG00000076248	UNG	-0.508082	0.000498663	-0.327813	4.60406	0.632399
ENSG00000076258	FMO4	-1.07296	3.36e-05	-0.235056	0.637212	0.738028
ENSG00000076321	KLHL20	-0.290083	0.00657683	-0.533723	2.52981	0.450991
ENSG00000076344	RGS11	0.006572	0.917085	0.677675	3.72077	0.407724
ENSG00000076351	SLC46A1	-0.0683235	0.415139	-1.79233	0.453277	0.0165882
ENSG00000076356	PLXNA2	-0.49299	0.00947326	-0.625143	4.72207	0.379615
ENSG00000076382	SPAG5	-0.367181	0.0209393	1.29051	2.69543	0.119019
ENSG00000076513	ANKRD13A	0.46358	0.000507568	-0.31211	5.59219	0.647036
ENSG00000076554	TPD52	-0.2999	0.00763281	0.0222517	4.34157	0.989159
ENSG00000076555	ACACB	-0.418032	0.00089745	-1.1584	4.32004	0.109799
ENSG00000076604	TRAF4	0.148835	0.0761761	0.41234	5.32468	0.622359
ENSG00000076641	PAG1	0.460865	0.000872305	-0.296256	3.05343	0.663873
ENSG00000076650	GPATCH1	-0.242142	0.045337	-0.282866	2.91782	0.677099
ENSG00000076662	ICAM3	0.0290485	0.751677	-0.281291	-0.0890906	0.707779
ENSG00000076685	NT5C2	0.519575	1.44e-05	-0.506662	2.66864	0.474156
ENSG00000076706	MCAM	-0.184296	0.0544835	-0.507714	5.79774	0.471246
ENSG00000076716	GPC4	0.635914	0.00534816	-1.66991	2.59583	0.0227271
ENSG00000076770	MBNL3	-1.05495	3.07e-05	-0.0121074	3.06902	0.953535
ENSG00000076826	CAMSAP3	0.161369	0.191462	0.0187579	8.18614	0.985033
ENSG00000076864	RAP1GAP	0.455867	0.00225657	-0.0411513	3.29804	0.924432
ENSG00000076924	XAB2	-0.122206	0.145001	-0.379782	7.31273	0.58307
ENSG00000076928	ARHGEF1	0.0142765	0.790533	0.568113	7.77311	0.489391
ENSG00000076944	STXBP2	-0.179447	0.12737	0.0290651	7.15761	0.995833
ENSG00000076984	MAP2K7	0.020489	0.81241	0.0408615	6.33214	0.991978
ENSG00000077009	NMRK2	0.047975	0.480245	-0.0360238	-1.57852	0.935818
ENSG00000077044	DGKD	0.224593	0.0313892	-0.156173	3.64337	0.804179
ENSG00000077063	CTTNBP2	-0.0183035	0.839593	-0.220966	0.875187	0.743523
ENSG00000077080	ACTL6B	0.0125735	0.859403	1.01097	-0.655702	0.29691
ENSG00000077092	RARB	0.100998	0.183113	-2.9015	-0.482722	0.00020883
ENSG00000077097	TOP2B	-0.055383	0.451688	-0.218942	5.35628	0.738895
ENSG00000077147	TM9SF3	0.100805	0.229022	-0.586032	6.09055	0.408663
ENSG00000077150	NFKB2	0.398763	0.00487247	1.03043	6.65017	0.20623
ENSG00000077152	UBE2T	-0.318883	0.0633299	0.676688	1.4963	0.415777
ENSG00000077157	PPP1R12B	-0.228098	0.0365627	-0.626989	4.30145	0.378767
ENSG00000077232	DNAJC10	0.179107	0.0631969	-0.94675	4.25636	0.189216
ENSG00000077235	GTF3C1	-0.178372	0.0875516	0.216032	7.30985	0.810908
ENSG00000077238	IL4R	0.227647	0.0842004	1.48763	6.20039	0.0711064
ENSG00000077254	USP33	-0.181137	0.062316	-0.666005	3.85556	0.351254
ENSG00000077264	PAK3	-0.117834	0.187949	-3.37229	0.168907	2.29e-05
ENSG00000077274	CAPN6	0.112547	0.356222	-2.10023	-0.0600812	0.00607204
ENSG00000077279	DCX	0.152423	0.0275377	-1.63102	-2.57207	0.112867
ENSG00000077312	SNRPA	0.052464	0.596914	0.330134	6.2795	0.698964
ENSG00000077327	SPAG6	0.103706	0.109473	-0.926924	-1.29007	0.2654
ENSG00000077348	EXOSC5	0.16912	0.0592867	0.0402175	5.30169	0.993054
ENSG00000077380	DYNC1I2	-0.340276	0.000144489	-0.297883	5.14891	0.660986
ENSG00000077420	APBB1IP	-0.171269	0.25367	0.381086	2.67942	0.650174
ENSG00000077454	LRCH4	0.05851	0.42429	-0.101599	3.66317	0.860491
ENSG00000077458	FAM76B	-0.212805	0.0184676	-0.209902	2.88229	0.749936
ENSG00000077463	SIRT6	0.128644	0.0413695	0.557052	6.02853	0.49858
ENSG00000077498	TYR	0.070993	0.340718	1.10408	4.11778	0.17693
ENSG00000077514	POLD3	-0.173722	0.190679	0.179301	2.65784	0.850662
ENSG00000077522	ACTN2	0.0499395	0.563011	0.0360713	-0.865234	1
ENSG00000077549	CAPZB	-0.055475	0.461347	0.0616838	6.848	0.970055
ENSG00000077585	GPR137B	-0.19295	0.0377173	0.0581121	3.47762	0.974588
ENSG00000077616	NAALAD2	0.0175665	0.866862	-1.0964	0.0316858	0.141517
ENSG00000077684	JADE1	-0.438879	0.00209688	-0.882694	3.61259	0.220925
ENSG00000077713	SLC25A43	-0.369081	0.010456	0.122846	3.7529	0.907078
ENSG00000077721	UBE2A	-0.0999985	0.277899	0.192511	4.79949	0.835123
ENSG00000077782	FGFR1	-0.01811	0.854414	-1.56591	5.70392	0.0314291
ENSG00000077800	FKBP6	0.199764	0.0573323	2.88175	-2.68362	0.0378847
ENSG00000077935	SMC1B	-0.0105335	0.890541	1.6533	-1.93729	0.114504
ENSG00000077942	FBLN1	-0.15096	0.2381	-2.06771	8.27312	0.00479647
ENSG00000077943	ITGA8	0.109547	0.574453	-0.991572	1.89313	0.174062
ENSG00000077984	CST7	0.0881935	0.297756	1.23802	2.54455	0.131991
ENSG00000078018	MAP2	-0.123837	0.55285	0.0498194	4.53115	0.983098
ENSG00000078043	PIAS2	0.152387	0.0773288	-0.384922	2.93717	0.580506
ENSG00000078053	AMPH	-0.0784565	0.739804	-0.751969	-0.913636	0.315712
ENSG00000078061	ARAF	-0.130427	0.0627657	-0.17042	6.50408	0.787911
ENSG00000078070	MCCC1	-0.172888	0.0188455	-0.218732	3.72013	0.739898
ENSG00000078081	LAMP3	-0.918172	0.00116668	1.27772	2.25308	0.121752
ENSG00000078098	FAP	-0.176028	0.255941	-1.6374	1.91078	0.0258121
ENSG00000078114	NEBL	-0.466083	0.0339321	-0.452013	4.93076	0.518807
ENSG00000078124	ACER3	0.177955	0.127569	-0.160648	3.26484	0.798919
ENSG00000078140	UBE2K	-0.10736	0.231233	0.283235	5.45161	0.744392
ENSG00000078142	PIK3C3	0.13517	0.137976	-0.362798	3.8196	0.600027
ENSG00000078177	N4BP2	0.362089	0.00469775	0.406503	2.06097	0.629894
ENSG00000078237	TIGAR	-0.537357	0.0928337	0.44522	1.22641	0.600724
ENSG00000078246	TULP3	0.12635	0.134804	-0.242094	3.73904	0.716667
ENSG00000078269	SYNJ2	0.122513	0.42104	0.00903724	3.3396	0.976805
ENSG00000078295	ADCY2	0.124493	0.172055	-0.580055	3.01139	0.415751
ENSG00000078304	PPP2R5C	-0.101417	0.208491	-0.168404	5.57987	0.790159
ENSG00000078319	PMS2P1	-0.392217	0.00235197	0.111787	2.13062	0.920049
ENSG00000078328	RBFOX1	0.091352	0.266449	-0.203626	-0.380221	0.784573
ENSG00000078369	GNB1	-0.004325	0.94734	-0.442228	7.11453	0.526905
ENSG00000078399	HOXA9	-0.44213	0.00241095	-1.60206	0.742355	0.0306846
ENSG00000078401	EDN1	1.41596	0.000361177	-0.222133	2.19884	0.73897
ENSG00000078403	MLLT10	-0.301862	0.00189641	-0.058037	4.03642	0.90526
ENSG00000078487	ZCWPW1	-0.11146	0.199584	-0.802933	2.22477	0.266557
ENSG00000078549	ADCYAP1R1	-0.181284	0.20616	-0.604628	1.18399	0.401795
ENSG00000078579	FGF20	-0.0174865	0.805973	0.245692	-2.40954	0.939233
ENSG00000078589	P2RY10	0.047445	0.494202	0.449409	-0.32821	0.583642
ENSG00000078596	ITM2A	-0.433682	0.00273151	-2.37286	4.37783	0.00130751
ENSG00000078618	NRDC	-0.06033	0.519967	-0.206683	6.41951	0.750993
ENSG00000078668	VDAC3	-0.26523	0.00245758	-0.220515	5.42919	0.737343
ENSG00000078674	PCM1	-0.19175	0.100992	-0.464713	4.4709	0.508104
ENSG00000078687	TNRC6C	-0.022611	0.800218	-1.13766	2.54908	0.117168
ENSG00000078699	CBFA2T2	-0.216917	0.0329932	0.0425969	4.4203	0.990561
ENSG00000078725	BRINP1	-0.948823	2.7e-05	2.13078	-1.03956	0.015403
ENSG00000078747	ITCH	0.224387	0.00400932	-0.364822	4.05161	0.597933
ENSG00000078795	PKD2L2	0.0231845	0.710764	0.798614	-2.69305	0.42744
ENSG00000078804	TP53INP2	-0.020459	0.870068	0.335995	4.63497	0.693471
ENSG00000078808	SDF4	-0.0040795	0.961422	0.150016	7.86138	0.878145
ENSG00000078814	MYH7B	0.0484705	0.43961	0.397157	1.84765	0.644157
ENSG00000078898	BPIFB2	-0.049662	0.514515	3.68326	-3.58558	0.134366
ENSG00000078900	TP73	-0.08846	0.214253	0.77444	4.38075	0.343158
ENSG00000078902	TOLLIP	-0.204934	0.0399734	0.424225	8.42016	0.611372
ENSG00000078967	UBE2D4	-0.326716	0.00737676	-0.340818	2.4552	0.624138
ENSG00000079101	CLUL1	0.0586925	0.379702	-2.51672	-2.44729	0.00841946
ENSG00000079102	RUNX1T1	-0.176271	0.241125	-1.86298	1.46659	0.0119097
ENSG00000079112	CDH17	0.0472065	0.540946	0.156817	-3.20737	1
ENSG00000079134	THOC1	-0.052709	0.634728	0.0543062	3.60954	0.979199
ENSG00000079150	FKBP7	-0.088856	0.599969	-1.53889	2.2202	0.0358274
ENSG00000079156	OSBPL6	-0.839789	0.0151957	-0.193498	3.89076	0.764877
ENSG00000079215	SLC1A3	0.650191	0.000111397	0.248422	2.2739	0.783315
ENSG00000079246	XRCC5	-0.06959	0.403856	-0.111212	6.59578	0.849005
ENSG00000079257	LXN	-0.375604	0.00310413	-0.886208	1.78417	0.222872
ENSG00000079263	SP140	-0.342942	0.0049247	-0.544532	-0.421271	0.483421
ENSG00000079277	MKNK1	-0.279747	0.00815728	0.165066	4.08999	0.863526
ENSG00000079308	TNS1	0.114845	0.311879	-1.53609	6.39898	0.0346631
ENSG00000079313	REXO1	0.190323	0.0310468	0.241151	5.78728	0.785784
ENSG00000079332	SAR1A	-0.221709	0.0116246	-0.0710208	5.5145	0.891104
ENSG00000079335	CDC14A	-0.232251	0.0749339	-0.613395	1.77501	0.392185
ENSG00000079337	RAPGEF3	0.205198	0.0148489	-1.23559	4.20126	0.0885379
ENSG00000079385	CEACAM1	1.1358	0.00180009	-1.13504	1.58756	0.119851
ENSG00000079387	SENP1	-0.074223	0.292107	-0.123619	2.48964	0.83762
ENSG00000079393	DUSP13	0.040351	0.552342	0.600372	-0.911254	0.539138
ENSG00000079432	CIC	-0.24478	0.0178709	-0.0496118	7.15609	0.9133
ENSG00000079435	LIPE	0.016014	0.835435	-0.545026	3.83465	0.442519
ENSG00000079459	FDFT1	-0.250725	0.149498	0.0254225	6.16298	0.992156
ENSG00000079462	PAFAH1B3	-0.192498	0.069192	0.393172	4.28052	0.641409
ENSG00000079482	OPHN1	-0.113537	0.44741	-1.17549	2.04172	0.107053
ENSG00000079557	AFM	0.122272	0.153301	-1.54803	-3.54825	0.3676
ENSG00000079616	KIF22	-0.357079	0.0169667	0.265597	5.57137	0.761888
ENSG00000079689	SCGN	0.138082	0.162151	-1.74945	-3.05325	0.0785856
ENSG00000079691	CARMIL1	-0.653916	0.000457794	-0.282258	2.94714	0.677918
ENSG00000079739	PGM1	0.11837	0.281718	0.255528	5.06217	0.771789
ENSG00000079785	DDX1	-0.0041475	0.954409	-0.0771355	5.78371	0.884638
ENSG00000079805	DNM2	0.057074	0.677916	0.418784	8.70823	0.616233
ENSG00000079819	EPB41L2	0.312682	0.0191297	-1.25819	3.84063	0.0829064
ENSG00000079841	RIMS1	0.0369965	0.499641	-1.56457	-1.42597	0.0604186
ENSG00000079931	MOXD1	0.01629	0.895464	0.671346	3.83189	0.412705
ENSG00000079950	STX7	-0.183095	0.157681	-0.252047	4.55241	0.706177
ENSG00000079974	RABL2B	-0.07072	0.308438	-0.362359	3.26749	0.600688
ENSG00000079999	KEAP1	-0.289779	0.000986925	0.185195	6.58472	0.842228
ENSG00000080007	DDX43	-0.0041225	0.96034	-0.375946	-1.86899	0.71919
ENSG00000080031	PTPRH	-0.0221425	0.769222	0.338032	-0.183035	0.721025
ENSG00000080166	DCT	0.024717	0.807994	0.406142	5.92951	0.627873
ENSG00000080189	SLC35C2	-0.0846315	0.227321	0.00480587	6.04839	0.97048
ENSG00000080200	CRYBG3	0.010696	0.937325	-0.943808	2.32722	0.191392
ENSG00000080224	EPHA6	0.114854	0.110811	0.576751	-2.79727	0.64648
ENSG00000080293	SCTR	0.107253	0.165985	0.72072	-1.55275	0.459425
ENSG00000080298	RFX3	0.141253	0.120628	-1.01536	1.32232	0.165005
ENSG00000080345	RIF1	0.091638	0.412819	-0.347928	3.92795	0.613735
ENSG00000080371	RAB21	-0.0612825	0.55818	-0.136774	4.76966	0.822978
ENSG00000080493	SLC4A4	0.18218	0.145131	-1.06358	-1.54077	0.204065
ENSG00000080503	SMARCA2	-0.525864	0.00140403	-0.752592	5.5334	0.293098
ENSG00000080511	RDH8	0.0695715	0.482223	0.390784	-2.84758	0.64648
ENSG00000080546	SESN1	-0.645265	0.000486276	-0.555823	3.56995	0.433388
ENSG00000080561	MID2	0.131041	0.581006	0.388205	2.8157	0.646718
ENSG00000080573	COL5A3	0.042356	0.52338	-0.0553783	6.11176	0.907336
ENSG00000080603	SRCAP	0.097435	0.350776	-0.0508379	1.05017	0.91583
ENSG00000080608	PUM3	-0.005172	0.948941	0.595911	3.94113	0.46957
ENSG00000080618	CPB2	-0.275476	0.0795364	-3.51854	-3.78004	0.0651055
ENSG00000080644	CHRNA3	0.013447	0.859362	1.88665	0.846723	0.0270362
ENSG00000080709	KCNN2	0.135138	0.142399	-0.0179952	-0.106893	0.975535
ENSG00000080802	CNOT4	0.0665385	0.409645	0.0857642	2.68239	0.946498
ENSG00000080815	PSEN1	0.10807	0.0683363	-0.556672	5.08186	0.431778
ENSG00000080819	CPOX	0.058777	0.543198	-0.685299	2.74447	0.340615
ENSG00000080822	CLDND1	0.177425	0.0105666	-0.384791	4.39957	0.579286
ENSG00000080823	MOK	-0.119857	0.144066	-0.144646	3.26439	0.815421
ENSG00000080824	HSP90AA1	0.29336	0.00920381	-0.260235	7.91422	0.697371
ENSG00000080839	RBL1	-0.443987	0.00172745	0.0768487	1.8303	0.961136
ENSG00000080845	DLGAP4	0.102832	0.215365	-0.211816	6.32741	0.74579
ENSG00000080854	IGSF9B	0.322132	0.0183879	0.892355	2.24579	0.278455
ENSG00000080947	CROCCP3	0.074595	0.363189	-0.146735	2.25226	0.81411
ENSG00000080986	NDC80	-0.114293	0.574385	1.7359	1.58029	0.0422878
ENSG00000081014	AP4E1	0.020805	0.839642	0.224217	3.20752	0.804199
ENSG00000081019	RSBN1	0.05067	0.679263	-0.664315	3.01415	0.353785
ENSG00000081026	MAGI3	-0.202938	0.0487951	-0.661997	2.17777	0.356652
ENSG00000081041	CXCL2	1.19929	1.01e-05	3.33194	0.675444	0.000344326
ENSG00000081051	AFP	0.0335195	0.738629	1.04749	-3.57071	0.486617
ENSG00000081052	COL4A4	0.0490685	0.467448	1.18942	0.738426	0.162789
ENSG00000081059	TCF7	0.113353	0.190845	-0.404447	3.08104	0.56277
ENSG00000081087	OSTM1	0.316543	0.000790669	-0.140262	3.79313	0.820079
ENSG00000081138	CDH7	0.0738975	0.292572	-0.198565	-2.0792	0.793531
ENSG00000081148	IMPG2	-0.0792655	0.498051	2.343	-2.18919	0.029837
ENSG00000081154	PCNP	-0.238295	0.0176462	-0.617626	5.26433	0.385108
ENSG00000081177	EXD2	-0.469261	0.000484815	-0.342779	2.97091	0.61954
ENSG00000081181	ARG2	1.07612	4.84e-06	0.849594	0.66322	0.305706
ENSG00000081189	MEF2C	-0.394533	0.076188	-1.08737	2.74049	0.135
ENSG00000081237	PTPRC	0.00359	0.957185	-1.11548	3.28008	0.123892
ENSG00000081248	CACNA1S	0.084732	0.197564	0.504977	-1.40793	0.594491
ENSG00000081277	PKP1	-0.216245	0.155511	0.437327	10.8106	0.599581
ENSG00000081307	UBA5	-0.0820495	0.315292	-0.19521	3.97066	0.763564
ENSG00000081320	STK17B	0.211195	0.0828767	-0.429225	3.74327	0.539887
ENSG00000081377	CDC14B	-0.345513	0.0345027	-0.159239	3.06599	0.800725
ENSG00000081386	ZNF510	-0.192133	0.0207965	-1.31119	1.43597	0.0729623
ENSG00000081479	LRP2	0.0067345	0.911769	1.58048	-1.25996	0.113908
ENSG00000081665	ZNF506	-0.317306	0.00434718	-0.830736	2.84632	0.249584
ENSG00000081692	JMJD4	-0.154562	0.0992126	-0.555169	3.01949	0.435206
ENSG00000081721	DUSP12	-0.0566665	0.452004	0.0765335	3.57145	0.955705
ENSG00000081760	AACS	-0.230963	0.0416913	-0.143029	6.20125	0.816057
ENSG00000081791	DELE1	0.137203	0.115255	-0.090539	4.96044	0.870895
ENSG00000081800	SLC13A1	0.089347	0.135927	2.09369	-3.98499	0.808914
ENSG00000081803	CADPS2	0.0846475	0.297852	-1.42593	1.91121	0.0511307
ENSG00000081818	PCDHB4	-0.200456	0.129876	-2.06983	0.270248	0.00622404
ENSG00000081842	PCDHA6	-0.0897635	0.18114	-1.77449	-1.934	0.0439043
ENSG00000081870	HSPB11	-0.106593	0.31065	0.0101747	3.17726	1
ENSG00000081913	PHLPP1	0.033815	0.630827	-0.424599	4.81215	0.543002
ENSG00000081923	ATP8B1	-0.0784645	0.295634	-0.54943	3.49237	0.438602
ENSG00000081985	IL12RB2	-0.710083	6.38e-05	1.54902	1.13686	0.0674492
ENSG00000082014	SMARCD3	-0.177941	0.0445076	-0.306235	4.47081	0.653309
ENSG00000082068	WDR70	-0.421073	0.00215097	-0.0391532	4.01136	0.924529
ENSG00000082074	FYB1	-0.538111	0.00867796	-0.469092	1.25956	0.513533
ENSG00000082126	MPP4	0.097797	0.157605	2.70794	-1.39586	0.00747567
ENSG00000082146	STRADB	-0.0368485	0.793855	-0.487388	1.16785	0.499601
ENSG00000082153	BZW1	0.431435	3.85e-05	0.447384	5.82247	0.590957
ENSG00000082175	PGR	0.121569	0.173013	0.174448	0.522976	0.848028
ENSG00000082196	C1QTNF3	-0.395336	0.00853674	-0.823485	2.1686	0.255232
ENSG00000082212	ME2	-0.003249	0.957029	-0.40174	3.0185	0.565517
ENSG00000082213	C5orf22	-0.159098	0.126814	-0.0219692	2.45608	0.946713
ENSG00000082258	CCNT2	-0.002665	0.968771	-0.565701	3.75336	0.425476
ENSG00000082269	FAM135A	0.104938	0.54567	-0.153814	3.83332	0.805898
ENSG00000082293	COL19A1	-0.000103	0.998784	1.44974	-2.52759	0.163055
ENSG00000082397	EPB41L3	-0.0562175	0.530213	-0.270145	3.20768	0.690007
ENSG00000082438	COBLL1	-0.504857	0.00552828	-0.101547	3.63114	0.860133
ENSG00000082458	DLG3	0.036789	0.741115	-0.438213	4.65666	0.53108
ENSG00000082482	KCNK2	0.491447	0.00195734	-3.62115	1.01887	4.18e-06
ENSG00000082497	SERTAD4	-0.0990365	0.303475	-0.281931	3.3333	0.67799
ENSG00000082512	TRAF5	-0.0662355	0.663152	-0.277064	2.27108	0.684986
ENSG00000082515	MRPL22	-0.323416	0.00609568	-0.053789	4.16828	0.909468
ENSG00000082516	GEMIN5	-0.0476785	0.504439	-0.499653	2.45884	0.48287
ENSG00000082556	OPRK1	0.015278	0.789982	6.3704	-2.09114	0.000149671
ENSG00000082641	NFE2L1	-0.251439	0.00349382	-0.34313	6.83965	0.617335
ENSG00000082684	SEMA5B	0.0364995	0.710422	0.0317557	2.26109	1
ENSG00000082701	GSK3B	-0.0263875	0.712957	-0.198221	5.01224	0.759848
ENSG00000082781	ITGB5	-0.26764	0.0250118	-0.0851799	7.65655	0.876058
ENSG00000082805	ERC1	-0.0765875	0.242933	0.482396	4.66971	0.560984
ENSG00000082898	XPO1	-0.169853	0.0772493	-0.251632	5.12013	0.70627
ENSG00000082929	LINC01587	0.088628	0.466052	0.962837	-3.80256	1
ENSG00000082996	RNF13	0.0164225	0.814462	-0.370523	4.28878	0.59264
ENSG00000083067	TRPM3	0.0698975	0.287202	0.171658	-1.86227	0.910749
ENSG00000083093	PALB2	-0.169268	0.0519643	0.360875	2.31895	0.672192
ENSG00000083097	DOP1A	-0.277948	0.0266072	-0.555625	2.86879	0.434617
ENSG00000083099	LYRM2	-0.197992	0.110408	-0.421648	3.44818	0.546686
ENSG00000083123	BCKDHB	-0.662738	9.76e-05	-0.434006	2.67274	0.536478
ENSG00000083168	KAT6A	0.0587285	0.388369	-0.541156	4.45389	0.444285
ENSG00000083223	TUT7	0.47177	0.000391177	0.389672	4.75862	0.643578
ENSG00000083290	ULK2	-0.016757	0.838952	-0.144815	3.79254	0.815289
ENSG00000083307	GRHL2	-0.286362	0.265477	0.234842	4.78627	0.792483
ENSG00000083312	TNPO1	-0.1073	0.23073	-0.453439	4.41391	0.51793
ENSG00000083444	PLOD1	0.03962	0.652912	-0.281344	5.74979	0.676931
ENSG00000083454	P2RX5	-0.325537	0.0145978	0.695282	-2.23637	0.651878
ENSG00000083457	ITGAE	-0.106945	0.163407	-0.170612	3.67614	0.788527
ENSG00000083520	DIS3	0.151813	0.0778879	-0.18804	3.64113	0.770981
ENSG00000083535	PIBF1	-0.105155	0.331946	0.0864439	1.2264	0.947617
ENSG00000083544	TDRD3	-0.02479	0.819691	0.0808725	3.41534	0.951801
ENSG00000083635	NUFIP1	-0.10908	0.205284	0.0948871	1.43149	0.93838
ENSG00000083642	PDS5B	0.04374	0.718735	-0.526727	2.96969	0.457997
ENSG00000083720	OXCT1	-0.972474	0.00201607	0.277593	4.55755	0.750293
ENSG00000083750	RRAGB	-0.356071	0.00417496	-0.762011	2.59544	0.289954
ENSG00000083782	EPYC	-0.0511785	0.413644	-2.37921	-3.99614	0.75
ENSG00000083799	CYLD	0.301104	0.0896802	0.311805	4.61175	0.716655
ENSG00000083807	SLC27A5	-0.0388625	0.71093	-0.615543	2.98744	0.389044
ENSG00000083812	ZNF324	-0.180976	0.104954	0.0147539	3.67429	0.981794
ENSG00000083814	ZNF671	-0.124097	0.399568	-1.00792	0.821876	0.171701
ENSG00000083817	ZNF416	-0.0205155	0.800146	-0.618377	1.38384	0.390915
ENSG00000083828	ZNF586	0.116228	0.298752	-0.0387055	1.81329	0.92743
ENSG00000083838	ZNF446	-0.180976	0.104954	-0.399444	3.35734	0.567022
ENSG00000083844	ZNF264	-0.071166	0.302292	-0.239863	3.57636	0.719269
ENSG00000083845	RPS5	0.351658	0.00423557	-0.530245	10.7784	0.452349
ENSG00000083857	FAT1	0.012825	0.867489	0.290165	5.0942	0.737518
ENSG00000083896	YTHDC1	0.267339	0.0185709	-0.389091	4.90614	0.57509
ENSG00000083937	CHMP2B	0.2795	0.00750395	0.302315	4.30595	0.726423
ENSG00000084070	SMAP2	0.229345	0.116925	0.383804	4.9726	0.648894
ENSG00000084072	PPIE	-0.101633	0.227773	-0.134386	5.06526	0.825209
ENSG00000084073	ZMPSTE24	-0.213791	0.028051	-0.177805	4.09052	0.781311
ENSG00000084090	STARD7	-0.261225	0.00372967	-0.262731	5.69949	0.69518
ENSG00000084092	NOA1	-0.003985	0.954274	-0.0787517	5.36983	0.883094
ENSG00000084093	REST	0.0049255	0.950319	-0.24749	3.28242	0.711855
ENSG00000084110	HAL	0.430465	0.172924	1.27255	6.79795	0.120275
ENSG00000084112	SSH1	0.464201	0.000588695	0.316971	4.18956	0.712094
ENSG00000084207	GSTP1	-0.202985	0.0660892	0.613413	10.5553	0.454045
ENSG00000084234	APLP2	0.001595	0.983978	-0.0204478	7.31423	0.943934
ENSG00000084444	FAM234B	0.09376	0.236222	-1.40408	2.67098	0.0542618
ENSG00000084453	SLCO1A2	0.0241835	0.706589	0.121886	-2.94943	1
ENSG00000084463	WBP11	0.037306	0.61221	0.0560881	4.68538	0.976322
ENSG00000084623	EIF3I	0.068305	0.368462	0.243928	7.00412	0.782961
ENSG00000084628	NKAIN1	-0.01928	0.748187	1.55345	1.40154	0.0664944
ENSG00000084636	COL16A1	0.043656	0.515432	0.228782	7.49022	0.798036
ENSG00000084652	TXLNA	-0.183872	0.0854104	-0.012102	5.70107	0.952725
ENSG00000084674	APOB	-1.30662	0.00494897	0.342613	0.170527	0.723148
ENSG00000084676	NCOA1	-0.143054	0.161345	-0.52904	4.26073	0.454247
ENSG00000084693	AGBL5	-0.339643	0.00264638	-0.260397	4.06627	0.698213
ENSG00000084710	EFR3B	0.252356	0.0189777	0.828931	2.01386	0.311404
ENSG00000084731	KIF3C	-0.408342	0.0009477	-0.869488	2.1888	0.229286
ENSG00000084733	RAB10	-0.090125	0.526733	0.406816	6.67746	0.627194
ENSG00000084734	GCKR	0.239609	0.00826315	-0.548541	-2.12024	0.498824
ENSG00000084754	HADHA	-0.066015	0.404804	0.0835086	7.30747	0.947228
ENSG00000084764	MAPRE3	0.070609	0.522266	-0.16853	5.26484	0.789982
ENSG00000084774	CAD	-0.0659445	0.529251	0.328649	5.68003	0.700338
ENSG00000085063	CD59	0.4267	0.00176327	-0.602394	7.14947	0.396106
ENSG00000085117	CD82	0.243185	0.0071953	-0.10063	7.19336	0.859977
ENSG00000085185	BCORL1	-0.103585	0.204172	-0.15647	2.63912	0.805506
ENSG00000085224	ATRX	0.316904	0.0959731	-0.287727	3.80856	0.671526
ENSG00000085231	AK6	-0.0563675	0.409889	-0.137293	2.32399	0.824208
ENSG00000085265	FCN1	0.131904	0.07017	0.0870608	1.97327	0.942563
ENSG00000085274	MYNN	0.0730515	0.408424	-0.419652	2.64121	0.548921
ENSG00000085276	MECOM	-0.0389295	0.562105	-1.24229	1.36684	0.0905415
ENSG00000085365	SCAMP1	-0.11452	0.10754	-0.542182	3.82655	0.444095
ENSG00000085377	PREP	-0.130718	0.228175	0.149936	4.69281	0.878847
ENSG00000085382	HACE1	-0.302947	0.0357263	-0.522252	2.28844	0.463257
ENSG00000085415	SEH1L	0.166142	0.0538758	0.307305	3.75917	0.721895
ENSG00000085433	WDR47	-0.236355	0.0295164	-0.135873	4.11916	0.824316
ENSG00000085449	WDFY1	-0.04897	0.641865	-0.506696	3.55626	0.4734
ENSG00000085465	OVGP1	-0.033993	0.750464	0.358218	2.65822	0.676091
ENSG00000085491	SLC25A24	-0.439115	0.00910907	-0.47399	2.9224	0.50143
ENSG00000085511	MAP3K4	0.303495	0.00321368	-0.0778424	3.97043	0.884432
ENSG00000085514	PILRA	0.860979	5.23e-05	0.297973	1.8783	0.735974
ENSG00000085552	IGSF9	0.173319	0.0602489	0.0304428	6.22516	0.997272
ENSG00000085563	ABCB1	-0.0343145	0.57509	-0.796184	1.53981	0.271991
ENSG00000085644	ZNF213	-0.161993	0.0638285	-0.2252	4.8065	0.732832
ENSG00000085662	AKR1B1	0.205035	0.163079	-0.402543	4.56121	0.563225
ENSG00000085719	CPNE3	-0.1019	0.28719	-0.630542	4.8623	0.375785
ENSG00000085721	RRN3	-0.126585	0.146288	-0.374411	3.52776	0.589763
ENSG00000085733	CTTN	-0.128559	0.128582	0.595484	7.93535	0.467887
ENSG00000085741	WNT11	-0.437951	0.000545219	-1.34876	3.3734	0.0639474
ENSG00000085760	MTIF2	-0.4014	0.00179656	0.0812125	3.46432	0.951075
ENSG00000085788	DDHD2	-0.030125	0.742732	-0.579881	3.78587	0.414573
ENSG00000085831	TTC39A	0.071627	0.740659	1.77745	4.21948	0.03343
ENSG00000085832	EPS15	0.015935	0.818789	-0.343266	4.42141	0.617934
ENSG00000085840	ORC1	-0.109746	0.408177	0.789191	1.82332	0.344754
ENSG00000085871	MGST2	-0.56723	0.00148961	-0.121814	4.61834	0.838392
ENSG00000085872	CHERP	0.0550405	0.505204	-0.288161	4.72148	0.670745
ENSG00000085978	ATG16L1	-0.194489	0.0387182	0.164375	4.48635	0.863915
ENSG00000085982	USP40	-0.308657	0.0234751	-0.060397	4.54379	0.902401
ENSG00000085998	POMGNT1	0.066842	0.474104	-0.365373	5.1541	0.59686
ENSG00000085999	RAD54L	-0.0618415	0.343173	1.95289	0.480684	0.0270451
ENSG00000086015	MAST2	0.0595675	0.457944	-0.224253	5.24019	0.733661
ENSG00000086061	DNAJA1	0.381884	0.00253477	-0.038597	5.57126	0.925134
ENSG00000086062	B4GALT1	-0.102396	0.195419	-0.141957	5.30626	0.817477
ENSG00000086065	CHMP5	-0.0323095	0.783686	-0.311673	4.95737	0.647807
ENSG00000086102	NFX1	-0.189268	0.0410491	0.0045196	4.94063	0.970351
ENSG00000086159	AQP6	0.090589	0.264804	-0.00912287	-0.698549	1
ENSG00000086189	DIMT1	0.0527075	0.511459	0.0546209	3.3685	0.978114
ENSG00000086200	IPO11	-0.371783	0.0021699	-0.325014	2.74769	0.637503
ENSG00000086205	FOLH1	0.373866	0.060678	-0.0635223	0.39893	0.912901
ENSG00000086232	EIF2AK1	-0.293553	0.0100056	0.2098	5.35878	0.817524
ENSG00000086288	NME8	-0.0205075	0.725352	-0.602523	-2.02332	0.483538
ENSG00000086289	EPDR1	-0.063215	0.539043	-0.624845	1.53881	0.386774
ENSG00000086300	SNX10	-0.333205	0.00993588	-0.361613	0.510591	0.612128
ENSG00000086475	SEPHS1	-0.086427	0.399674	-0.315397	5.05725	0.644135
ENSG00000086504	MRPL28	-0.256651	0.0901576	-0.136661	6.98958	0.822543
ENSG00000086506	HBQ1	0.190313	0.032821	-0.395976	-0.643182	0.619439
ENSG00000086544	ITPKC	0.752704	0.000729506	0.354058	6.64114	0.676129
ENSG00000086548	CEACAM6	1.29416	0.000930975	-1.84446	2.53672	0.0121871
ENSG00000086570	FAT2	-1.31004	0.00124865	0.734369	6.81325	0.368086
ENSG00000086589	RBM22	0.012367	0.86987	-0.0227768	4.36352	0.941921
ENSG00000086598	TMED2	-0.408822	0.0157773	-0.277616	5.80572	0.680542
ENSG00000086619	ERO1B	0.492011	0.00104432	-0.874541	1.31187	0.232012
ENSG00000086666	ZFAND6	0.324889	0.00101873	0.121575	5.33086	0.907857
ENSG00000086696	HSD17B2	0.884076	4.01e-05	-0.432007	1.39342	0.543627
ENSG00000086712	TXLNG	-0.0297905	0.797067	-0.129656	2.20704	0.835041
ENSG00000086717	PPEF1	0.0020245	0.978918	-1.7066	-2.2203	0.0414539
ENSG00000086730	LAT2	0.149927	0.0526654	0.614907	3.46177	0.45441
ENSG00000086758	HUWE1	0.04659	0.601005	0.144465	6.67076	0.884004
ENSG00000086827	ZW10	-0.082081	0.18669	0.0510003	3.49754	0.982429
ENSG00000086848	ALG9	-0.131922	0.0835728	0.0488521	1.80268	0.989169
ENSG00000086967	MYBPC2	0.067469	0.259342	0.459306	-0.457872	0.644778
ENSG00000086991	NOX4	-0.186876	0.246099	-0.0360355	-0.854153	0.947779
ENSG00000087008	ACOX3	-0.217671	0.0208129	0.867632	4.77412	0.287867
ENSG00000087053	MTMR2	0.140029	0.0920248	-0.266824	3.25272	0.69288
ENSG00000087074	PPP1R15A	0.347475	0.0278126	0.844685	7.10322	0.299784
ENSG00000087076	HSD17B14	-0.305064	0.00934917	0.0295123	3.39918	0.997636
ENSG00000087077	TRIP6	-0.288062	0.00600813	0.447842	7.63366	0.59039
ENSG00000087085	ACHE	0.111407	0.155747	-0.452097	2.4073	0.524542
ENSG00000087086	FTL	0.020535	0.769372	-0.423813	9.29155	0.543089
ENSG00000087087	SRRT	-0.131238	0.0836536	0.341375	6.88479	0.68811
ENSG00000087088	BAX	-0.194838	0.00492874	0.601472	6.13531	0.463575
ENSG00000087095	NLK	-0.178714	0.0692877	-0.596594	1.8417	0.40651
ENSG00000087111	PIGS	-0.246811	0.0606336	0.180422	5.14307	0.847366
ENSG00000087116	ADAMTS2	0.0902215	0.318849	-0.257645	4.94447	0.700507
ENSG00000087128	TMPRSS11E	0.268366	0.13493	-1.25015	1.63854	0.0873833
ENSG00000087152	ATXN7L3	0.0708745	0.357629	0.41193	6.30883	0.622586
ENSG00000087157	PGS1	0.0242335	0.81378	0.256292	4.09833	0.77137
ENSG00000087191	PSMC5	-0.242457	0.0429842	0.21503	7.26134	0.81195
ENSG00000087206	UIMC1	0.0609915	0.483139	0.308346	3.46987	0.721254
ENSG00000087237	CETP	0.074984	0.305446	1.05189	0.435782	0.210878
ENSG00000087245	MMP2	-0.00252	0.968522	-1.18084	8.36163	0.102502
ENSG00000087250	MT3	0.549628	9.95e-05	0.328179	-1.1881	0.753407
ENSG00000087253	LPCAT2	-0.0374405	0.728542	-0.823131	3.76815	0.252263
ENSG00000087258	GNAO1	0.816691	1.16e-05	0.220157	1.90642	0.808879
ENSG00000087263	OGFOD1	-0.20739	0.0222531	0.0828385	3.5491	0.949047
ENSG00000087266	SH3BP2	-0.0552725	0.412701	0.160688	6.78029	0.867282
ENSG00000087269	NOP14	0.271068	0.0087034	0.614575	4.36693	0.454733
ENSG00000087274	ADD1	-0.230295	0.00129955	-0.0329212	6.72603	0.930846
ENSG00000087299	L2HGDH	-0.164724	0.311617	-0.384657	2.63516	0.581262
ENSG00000087301	TXNDC16	-0.211153	0.140654	-0.412894	1.7066	0.55878
ENSG00000087302	RTRAF	0.100818	0.254083	-0.0450183	5.46713	0.918278
ENSG00000087303	NID2	0.0775995	0.617702	-0.386954	2.1522	0.581208
ENSG00000087338	GMCL1	0.0728715	0.377399	-0.613402	2.95588	0.390042
ENSG00000087365	SF3B2	0.102579	0.193448	0.0601714	7.00935	0.971639
ENSG00000087448	KLHL42	0.003115	0.970091	-0.191001	3.49657	0.768066
ENSG00000087460	GNAS	-0.044537	0.511241	-0.301603	8.53035	0.656894
ENSG00000087470	DNM1L	0.156401	0.111941	0.00834925	4.37933	0.974712
ENSG00000087494	PTHLH	0.808536	0.0185481	0.907869	-0.113253	0.288037
ENSG00000087495	PHACTR3	-0.0294445	0.726425	-0.695972	-0.22621	0.364821
ENSG00000087502	ERGIC2	0.101723	0.127938	-0.330542	3.25924	0.631319
ENSG00000087510	TFAP2C	-0.083508	0.497262	0.218436	5.7001	0.808681
ENSG00000087586	AURKA	0.0533125	0.778889	1.66711	1.74835	0.0465715
ENSG00000087589	CASS4	0.0104855	0.930201	-0.154904	0.0358758	0.827983
ENSG00000087842	PIR	-1.0006	9.89e-05	0.0584872	3.2616	0.975264
ENSG00000087884	AAMDC	-0.600538	0.0028499	-0.413721	2.50396	0.556595
ENSG00000087903	RFX2	-0.105156	0.445997	-0.0883399	4.08544	0.873478
ENSG00000087995	METTL2A	-0.261913	0.00623953	-0.0965215	3.08992	0.865865
ENSG00000088002	SULT2B1	0.614272	0.014273	-0.514373	8.73752	0.465349
ENSG00000088035	ALG6	-0.257263	0.032156	-0.483358	2.43705	0.494631
ENSG00000088038	CNOT3	0.134568	0.137629	0.396958	5.74176	0.636463
ENSG00000088053	GP6	0.240256	0.00819738	0.148797	0.166376	0.910279
ENSG00000088179	PTPN4	-0.406168	0.015393	-0.416005	2.63754	0.552856
ENSG00000088205	DDX18	0.217521	0.0146548	-0.0658256	4.60548	0.896925
ENSG00000088247	KHSRP	-0.069827	0.354787	0.298375	7.26977	0.729249
ENSG00000088256	GNA11	-0.188569	0.0414973	0.0556832	7.32395	0.9763
ENSG00000088280	ASAP3	-0.530328	0.00364956	-0.0398844	6.68227	0.923504
ENSG00000088298	EDEM2	-0.056536	0.389811	0.248592	4.11729	0.779607
ENSG00000088305	DNMT3B	-0.26054	0.042782	0.934725	2.78695	0.253813
ENSG00000088320	REM1	0.0862595	0.203634	-1.00604	1.45302	0.171564
ENSG00000088325	TPX2	-0.337491	0.0961243	1.93346	4.08475	0.0216784
ENSG00000088340	FER1L4	-0.006479	0.953681	-0.671562	1.69463	0.352717
ENSG00000088356	PDRG1	-0.405336	0.0104515	-0.108534	4.21868	0.852427
ENSG00000088367	EPB41L1	-0.336398	0.00189189	-0.882184	3.94336	0.220562
ENSG00000088386	SLC15A1	0.522512	0.0761036	0.331562	4.71321	0.698576
ENSG00000088387	DOCK9	0.220669	0.332422	-0.0964328	5.57453	0.864521
ENSG00000088448	ANKRD10	0.228225	0.0997155	-0.152333	4.98843	0.806891
ENSG00000088451	TGDS	-0.142278	0.248316	-1.03128	1.61267	0.156688
ENSG00000088538	DOCK3	0.106626	0.228768	0.118095	2.5212	0.915931
ENSG00000088543	C3orf18	0.0484395	0.496412	-1.37294	2.36599	0.0603705
ENSG00000088682	COQ9	-0.178327	0.0547083	-0.230571	4.71996	0.727583
ENSG00000088726	TMEM40	0.48598	0.0172375	0.517865	6.34733	0.530627
ENSG00000088727	KIF9	0.113553	0.292813	-0.14536	2.55268	0.81513
ENSG00000088756	ARHGAP28	-0.270545	0.134736	-1.20118	0.422669	0.106077
ENSG00000088766	CRLS1	-0.006635	0.921247	-1.27977	2.20268	0.0795582
ENSG00000088808	PPP1R13B	0.101203	0.608084	-0.121226	5.46652	0.838709
ENSG00000088812	ATRN	-0.0130145	0.880052	-0.491704	4.88926	0.484887
ENSG00000088826	SMOX	1.19547	1.56e-06	1.63986	6.44138	0.0479332
ENSG00000088827	SIGLEC1	-0.0272515	0.713201	-0.0379168	3.29129	0.927806
ENSG00000088832	FKBP1A	-0.074185	0.302274	0.0778768	6.74687	0.95313
ENSG00000088833	NSFL1C	-0.205095	0.00583709	0.332921	6.50818	0.696191
ENSG00000088836	SLC4A11	-0.687646	0.00911334	0.323024	5.18065	0.705863
ENSG00000088854	C20orf194	-0.222745	0.0172102	-0.028528	3.35567	0.936968
ENSG00000088876	ZNF343	-0.165287	0.0992527	-0.338117	2.97508	0.625014
ENSG00000088881	EBF4	0.214767	0.0236597	-0.277169	4.43118	0.6818
ENSG00000088882	CPXM1	0.130717	0.436247	1.15813	4.35402	0.156762
ENSG00000088888	MAVS	-0.150934	0.0464588	0.261937	6.38682	0.76513
ENSG00000088899	LZTS3	-0.0846895	0.252677	-0.472224	4.03509	0.502392
ENSG00000088930	XRN2	0.171957	0.0516281	0.120727	4.44568	0.908835
ENSG00000088970	KIZ	-0.656254	0.00197476	-0.157677	2.93466	0.803248
ENSG00000088986	DYNLL1	-0.114465	0.366894	0.832358	8.45325	0.306808
ENSG00000088992	TESC	0.0261545	0.760173	-1.66808	3.36852	0.0225614
ENSG00000089006	SNX5	0.023097	0.764086	0.185927	4.88894	0.841873
ENSG00000089009	RPL6	0.121075	0.253428	-0.135184	10.0465	0.824011
ENSG00000089012	SIRPG	0.252929	0.0197192	0.511528	-0.601631	0.546426
ENSG00000089022	MAPKAPK5	-0.054268	0.388863	0.124398	4.23759	0.905584
ENSG00000089041	P2RX7	-0.407745	0.166997	-0.858898	2.10278	0.234729
ENSG00000089048	ESF1	0.126385	0.370455	0.813621	1.85638	0.323893
ENSG00000089050	RBBP9	-0.253846	0.0247942	-0.385933	3.84675	0.578776
ENSG00000089053	ANAPC5	-0.909225	0.000417682	0.197797	6.3314	0.829489
ENSG00000089057	SLC23A2	0.11766	0.128818	0.463259	4.21225	0.57752
ENSG00000089060	SLC8B1	0.230266	0.00398339	0.459736	5.97217	0.58025
ENSG00000089063	TMEM230	-0.066305	0.537319	-0.75148	4.37084	0.294359
ENSG00000089091	DZANK1	-0.218275	0.0350638	-0.495881	0.834225	0.48894
ENSG00000089094	KDM2B	0.217284	0.0478105	0.133753	5.36054	0.895197
ENSG00000089101	CFAP61	0.0462865	0.518902	0.559715	-0.525311	0.514225
ENSG00000089116	LHX5	0.123365	0.203824	5.74552	-2.54298	0.00108014
ENSG00000089123	TASP1	-0.116955	0.152746	-0.516405	2.26833	0.467623
ENSG00000089127	OAS1	-0.996532	8.92e-05	1.79721	4.00277	0.0314986
ENSG00000089154	GCN1	-0.091931	0.459127	0.226859	6.53004	0.800067
ENSG00000089157	RPLP0	-0.0182	0.788368	-0.142691	11.7692	0.816251
ENSG00000089159	PXN	-0.161484	0.093385	-0.156048	5.92552	0.802787
ENSG00000089163	SIRT4	0.184231	0.0614791	-0.0593381	0.24958	0.920387
ENSG00000089169	RPH3A	0.151279	0.151997	1.16503	-2.82748	0.582873
ENSG00000089177	KIF16B	-0.179571	0.0976334	-0.189519	3.04201	0.771028
ENSG00000089195	TRMT6	0.125292	0.254669	0.416417	3.15531	0.620763
ENSG00000089199	CHGB	0.051096	0.565831	0.250019	-1.89452	0.946784
ENSG00000089220	PEBP1	-0.458392	0.000464046	-0.154663	7.44547	0.804008
ENSG00000089225	TBX5	-0.27022	0.0185488	-0.87875	0.794197	0.234514
ENSG00000089234	BRAP	-0.0150915	0.803616	0.0820814	3.83902	0.95008
ENSG00000089248	ERP29	-0.809516	3.82e-07	-0.253564	7.01645	0.704009
ENSG00000089250	NOS1	-0.188044	0.130404	0.570577	3.75883	0.489555
ENSG00000089280	FUS	-0.223743	0.0531806	0.0947007	7.63953	0.93554
ENSG00000089289	IGBP1	-0.04989	0.657231	-0.117758	5.06809	0.842425
ENSG00000089327	FXYD5	0.00157	0.984255	0.323655	5.81187	0.705081
ENSG00000089335	ZNF302	-0.034813	0.701061	-1.19423	2.68715	0.100483
ENSG00000089351	GRAMD1A	0.985853	1.25e-05	-0.110745	5.80319	0.849727
ENSG00000089356	FXYD3	-0.578195	0.00866246	0.267582	3.24609	0.761628
ENSG00000089472	HEPH	0.014804	0.917292	-1.09644	3.04856	0.130374
ENSG00000089486	CDIP1	0.0687515	0.331756	-0.0636184	4.6611	0.899213
ENSG00000089505	CMTM1	-0.206332	0.0299319	-0.455914	-1.31105	0.552527
ENSG00000089558	KCNH4	0.006408	0.932951	1.59424	-0.532757	0.0755149
ENSG00000089597	GANAB	0.124455	0.0497545	0.0539508	6.74215	0.978142
ENSG00000089639	GMIP	0.269029	0.00505703	0.296741	5.07201	0.731258
ENSG00000089682	RBM41	-0.044908	0.78957	1.19563	1.14664	0.150184
ENSG00000089685	BIRC5	-0.0361465	0.659419	1.13534	4.05534	0.166248
ENSG00000089692	LAG3	0.10419	0.128521	0.567858	1.53432	0.498668
ENSG00000089693	MLF2	-0.005305	0.960958	0.47811	8.09678	0.563935
ENSG00000089723	OTUB2	0.684843	0.032862	0.827856	3.59401	0.312477
ENSG00000089737	DDX24	0.053515	0.567201	0.173803	5.92755	0.853962
ENSG00000089775	ZBTB25	-0.0918215	0.261929	0.126672	2.46251	0.90578
ENSG00000089818	NECAP1	-0.015249	0.787211	-0.307162	3.07786	0.653638
ENSG00000089820	ARHGAP4	-0.106553	0.344615	0.747075	5.82996	0.359892
ENSG00000089847	ANKRD24	0.048769	0.469409	0.19627	1.38709	0.834951
ENSG00000089876	DHX32	0.242998	0.00684375	0.200691	4.3473	0.827242
ENSG00000089902	RCOR1	0.0453195	0.444021	0.397841	4.28518	0.636199
ENSG00000089916	GPATCH2L	0.12647	0.0997077	-0.0892348	3.4878	0.872823
ENSG00000090006	LTBP4	-0.269823	0.0352646	-1.06543	9.19072	0.13984
ENSG00000090013	BLVRB	-0.130922	0.237284	0.037015	7.51545	0.995893
ENSG00000090020	SLC9A1	0.2953	0.010398	0.116073	5.46008	0.913497
ENSG00000090054	SPTLC1	0.013437	0.825282	-0.314762	5.09137	0.644716
ENSG00000090060	PAPOLA	0.164265	0.0406383	-0.14011	5.45115	0.819308
ENSG00000090061	CCNK	-0.098032	0.236394	-0.256846	0.838816	0.713316
ENSG00000090097	PCBP4	-0.226767	0.0292195	-0.118594	5.84155	0.841476
ENSG00000090104	RGS1	0.108095	0.086754	3.1464	1.48457	0.000470357
ENSG00000090238	YPEL3	0.521031	0.000955718	0.0517056	7.40179	0.980534
ENSG00000090263	MRPS33	-0.346921	0.000246025	-0.31036	4.04002	0.649512
ENSG00000090266	NDUFB2	-0.351249	0.000738295	-0.440409	6.11972	0.528651
ENSG00000090273	NUDC	-0.069894	0.3762	0.0679787	6.85513	0.963536
ENSG00000090316	MAEA	-0.0582335	0.615033	0.636575	6.32903	0.436899
ENSG00000090339	ICAM1	0.47837	0.00993495	0.0396135	3.04576	0.993026
ENSG00000090372	STRN4	0.029436	0.639149	0.450219	7.16522	0.588306
ENSG00000090376	IRAK3	0.32727	0.0232932	-0.859179	2.14474	0.235167
ENSG00000090382	LYZ	0.0142485	0.839054	-0.943464	3.67934	0.191114
ENSG00000090402	SI	0.103225	0.212843	-2.98666	-3.89405	0.137361
ENSG00000090432	MUL1	0.100406	0.130823	0.141244	5.05058	0.887636
ENSG00000090447	TFAP4	-0.0511105	0.39873	0.161868	3.8392	0.866894
ENSG00000090470	PDCD7	-0.094864	0.24497	-0.546462	3.63831	0.441136
ENSG00000090487	SPG21	-0.00583	0.931553	0.100883	4.87567	0.929422
ENSG00000090512	FETUB	-0.264661	0.541713	1.09055	1.36039	0.195722
ENSG00000090520	DNAJB11	0.21026	0.178199	0.232023	4.12748	0.795376
ENSG00000090530	P3H2	0.186384	0.189212	0.181861	3.41643	0.846906
ENSG00000090534	THPO	-0.0878855	0.27643	-0.329679	-1.21361	0.686609
ENSG00000090539	CHRD	0.092611	0.226256	-0.357758	4.38425	0.604581
ENSG00000090554	FLT3LG	-0.112056	0.179911	0.28136	-0.966385	0.805368
ENSG00000090565	RAB11FIP3	-0.020258	0.746348	-0.483024	6.08231	0.491851
ENSG00000090581	GNPTG	-0.189534	0.0451962	0.0267359	6.21665	0.993554
ENSG00000090612	ZNF268	-0.160468	0.166688	-0.700151	2.19991	0.332467
ENSG00000090615	GOLGA3	0.125757	0.124442	0.0444023	5.82663	0.988344
ENSG00000090621	PABPC4	0.228172	0.0016209	0.186179	5.68969	0.841277
ENSG00000090659	CD209	0.102299	0.137679	-0.138856	2.77329	0.822964
ENSG00000090661	CERS4	-0.306799	0.305529	0.647849	7.72632	0.428504
ENSG00000090674	MCOLN1	0.0086945	0.926348	0.510113	5.46014	0.537182
ENSG00000090686	USP48	-0.260745	0.0173219	-0.125603	4.24664	0.834648
ENSG00000090776	EFNB1	-0.009184	0.921788	0.131973	7.00998	0.896844
ENSG00000090857	PDPR	-0.017085	0.859602	-0.508993	3.81938	0.471276
ENSG00000090861	AARS1	-0.2202	0.0282409	0.230946	5.93732	0.796041
ENSG00000090863	GLG1	-0.08052	0.320073	-0.0910045	6.22514	0.870084
ENSG00000090889	KIF4A	-0.304673	0.0974693	2.12018	1.98401	0.0133035
ENSG00000090905	TNRC6A	-0.0755245	0.223066	-0.264317	4.41068	0.694022
ENSG00000090924	PLEKHG2	0.167313	0.0314091	0.36111	3.75995	0.670783
ENSG00000090932	DLL3	0.270346	0.0161788	0.403007	-1.40722	0.68209
ENSG00000090971	NAT14	-0.061593	0.481634	-0.140358	4.06336	0.819518
ENSG00000090975	PITPNM2	-0.0362205	0.686544	0.0306684	4.49614	0.998075
ENSG00000090989	EXOC1	-0.17178	0.0610048	0.0169041	4.01259	0.983851
ENSG00000091009	RBM27	-0.0387285	0.614742	-0.141047	2.67957	0.819608
ENSG00000091010	POU4F3	0.044918	0.612594	0.111025	-2.10387	0.943817
ENSG00000091039	OSBPL8	0.236695	0.0183648	-0.924163	4.34526	0.199582
ENSG00000091073	DTX2	0.307723	0.0346713	0.176582	5.5018	0.851347
ENSG00000091106	NLRC4	0.109739	0.283118	0.29907	-1.14778	0.734271
ENSG00000091127	PUS7	0.238147	0.00830558	0.0875037	2.61951	0.945126
ENSG00000091128	LAMB4	-1.87388	1.17e-05	0.632158	3.57065	0.442356
ENSG00000091129	NRCAM	0.755694	4.97e-05	-0.100549	0.213221	0.876226
ENSG00000091136	LAMB1	-0.028525	0.793999	0.362764	5.40396	0.6681
ENSG00000091137	SLC26A4	0.069867	0.289835	0.949835	0.805572	0.255453
ENSG00000091138	SLC26A3	0.150895	0.0558963	-1.23312	-2.77949	0.233985
ENSG00000091140	DLD	-0.299329	0.00127728	-0.410021	4.71187	0.556208
ENSG00000091157	WDR7	-0.610072	0.000362653	-0.245703	2.50592	0.717174
ENSG00000091164	TXNL1	-0.063884	0.297504	0.0775208	4.83384	0.953953
ENSG00000091181	IL5RA	0.0930705	0.104103	-0.581911	-1.98297	0.522716
ENSG00000091262	ABCC6	0.140101	0.135742	-0.391869	1.13852	0.581369
ENSG00000091317	CMTM6	0.085657	0.681241	-0.399025	5.50714	0.565766
ENSG00000091409	ITGA6	0.162925	0.240906	0.226202	5.92549	0.800712
ENSG00000091428	RAPGEF4	-0.0532195	0.692646	-0.921353	3.37276	0.201517
ENSG00000091436	MAP3K20	0.327249	0.000534211	-0.527489	4.09025	0.455784
ENSG00000091482	SMPX	-0.081789	0.235272	-0.0826052	-3.79559	1
ENSG00000091483	FH	-0.248124	0.0737418	0.232661	5.16233	0.794739
ENSG00000091490	SEL1L3	-0.533963	0.00259306	-0.610064	2.26622	0.395062
ENSG00000091513	TF	0.122903	0.101001	-1.10657	1.82491	0.130503
ENSG00000091527	CDV3	0.20082	0.00358659	0.230255	5.86103	0.796752
ENSG00000091536	MYO15A	0.120998	0.0985372	2.05063	1.32241	0.0178143
ENSG00000091542	ALKBH5	0.087775	0.345658	-0.360252	5.62553	0.601509
ENSG00000091592	NLRP1	-0.1338	0.0492874	0.500814	5.60629	0.545007
ENSG00000091622	PITPNM3	-0.221414	0.0343813	-0.101389	5.02609	0.85946
ENSG00000091640	SPAG7	0.152185	0.0518775	-0.0517243	5.89785	0.911164
ENSG00000091651	ORC6	-0.238976	0.0190652	1.18831	2.09454	0.151365
ENSG00000091656	ZFHX4	-0.435966	0.00334814	-0.600103	-0.254259	0.42834
ENSG00000091664	SLC17A6	0.046747	0.389684	2.31192	-3.33527	0.187286
ENSG00000091704	CPA1	-0.0795185	0.374599	0.992353	-2.42324	0.402517
ENSG00000091732	ZC3HC1	-0.181406	0.0308241	0.00328241	2.42175	1
ENSG00000091831	ESR1	0.127981	0.0680732	-0.611756	0.865224	0.400925
ENSG00000091844	RGS17	-0.188088	0.00617942	-1.29735	-1.46057	0.105099
ENSG00000091879	ANGPT2	0.105977	0.27183	-1.05896	1.30314	0.147647
ENSG00000091947	TMEM101	-0.081783	0.3199	-0.121239	5.19268	0.838795
ENSG00000091972	CD200	0.058238	0.450676	-0.827723	1.12565	0.2593
ENSG00000091986	CCDC80	-0.2821	0.157502	-2.00845	7.30433	0.00610533
ENSG00000092009	CMA1	0.0043425	0.957358	-0.80187	3.59727	0.265226
ENSG00000092010	PSME1	-0.175524	0.0180887	0.344424	6.60991	0.685213
ENSG00000092020	PPP2R3C	0.149357	0.237389	-0.0775476	1.80544	0.888665
ENSG00000092036	HAUS4	-0.238137	0.00933011	0.00487735	1.98329	1
ENSG00000092051	JPH4	0.0844255	0.199306	-0.406483	1.46267	0.566823
ENSG00000092054	MYH7	0.125462	0.129086	1.33054	-1.89252	0.244741
ENSG00000092067	CEBPE	0.0011435	0.987127	0.606133	-1.05727	0.484764
ENSG00000092068	SLC7A8	-0.194195	0.0629093	0.479497	5.10956	0.563307
ENSG00000092094	OSGEP	-0.259935	0.108655	-0.0859761	4.1592	0.875719
ENSG00000092096	SLC22A17	-0.257885	0.0182764	-0.140802	5.28337	0.818744
ENSG00000092098	RNF31	-0.160697	0.0283242	0.790472	-0.385637	0.36937
ENSG00000092108	SCFD1	-0.031396	0.637826	-0.0593777	4.13461	0.903716
ENSG00000092140	G2E3	0.075632	0.448702	-0.402675	2.0637	0.565136
ENSG00000092148	HECTD1	0.48686	0.000226964	0.058243	5.85152	0.97376
ENSG00000092199	HNRNPC	-0.685411	0.00373158	0.123216	7.48184	0.905834
ENSG00000092200	RPGRIP1	0.0932475	0.274258	-0.353783	-1.82992	0.6531
ENSG00000092201	SUPT16H	-0.015579	0.845947	-0.162486	5.61966	0.796206
ENSG00000092203	TOX4	-0.04396	0.427667	0.369295	5.57883	0.662134
ENSG00000092208	GEMIN2	-0.484418	0.000187883	-0.547535	1.94907	0.44297
ENSG00000092295	TGM1	0.498985	0.0264171	1.5681	7.81103	0.0577975
ENSG00000092330	TINF2	0.155249	0.199061	0.0395206	5.19588	0.993514
ENSG00000092345	DAZL	1.38087	2.79e-06	1.36609	-2.76735	0.214774
ENSG00000092377	TBL1Y	-0.057101	0.453676	-0.109637	-1.2213	0.872492
ENSG00000092421	SEMA6A	0.691981	0.0126912	-0.299409	2.79168	0.661248
ENSG00000092439	TRPM7	-0.14478	0.190305	-0.489297	3.65927	0.487666
ENSG00000092445	TYRO3	0.139197	0.0443524	-0.116006	5.75388	0.844012
ENSG00000092470	WDR76	-0.326045	0.129003	0.163963	1.91908	0.867808
ENSG00000092531	SNAP23	0.193933	0.0133963	-0.714114	1.79674	0.321129
ENSG00000092607	TBX15	0.021724	0.907791	-2.03789	2.28516	0.00572665
ENSG00000092621	PHGDH	-1.0345	2.43e-06	1.18185	8.28142	0.148076
ENSG00000092758	COL9A3	-0.0120475	0.896004	-0.0879097	4.27594	0.874058
ENSG00000092820	EZR	0.135615	0.311699	0.38547	8.27808	0.646667
ENSG00000092841	MYL6	-0.18546	0.0665259	0.128515	9.63867	0.900305
ENSG00000092847	AGO1	-0.259224	0.00517896	-0.193167	4.48154	0.765169
ENSG00000092850	TEKT2	-0.0113795	0.921639	-0.0862013	-0.209723	0.871428
ENSG00000092853	CLSPN	-0.130741	0.452234	0.93385	0.826924	0.26725
ENSG00000092871	RFFL	0.074726	0.372997	-0.191677	2.12223	0.768284
ENSG00000092929	UNC13D	0.257837	0.00502619	0.791548	5.55261	0.331852
ENSG00000092931	MFSD11	-0.332551	0.000604978	0.135271	3.78063	0.894609
ENSG00000092964	DPYSL2	-0.099855	0.464525	-0.859172	4.71739	0.232262
ENSG00000092969	TGFB2	1.17491	0.00121614	-0.835322	0.602305	0.253618
ENSG00000092978	GPATCH2	-0.0397805	0.677786	-0.0256934	2.21902	0.941414
ENSG00000093000	NUP50	0.264784	0.0266101	0.181313	4.48977	0.846709
ENSG00000093009	CDC45	-0.18987	0.290131	1.22392	3.1339	0.138596
ENSG00000093010	COMT	-0.174473	0.0183421	-0.0649037	7.12321	0.897237
ENSG00000093072	ADA2	-0.128235	0.118865	0.178829	3.33364	0.848851
ENSG00000093100		0.0924075	0.280178	0.34557	-3.46895	0.808057
ENSG00000093134	VNN3	1.56543	0.000238861	5.30828	-0.140306	1.17e-06
ENSG00000093144	ECHDC1	0.0644	0.585736	-0.261447	4.52542	0.696993
ENSG00000093167	LRRFIP2	0.091338	0.237033	0.0833078	5.27266	0.947796
ENSG00000093183	SEC22C	-0.363519	0.00149095	-0.607231	3.72933	0.393914
ENSG00000093217	XYLB	-0.19928	0.0249042	0.282374	0.610622	0.750163
ENSG00000094631	HDAC6	-0.0418775	0.555775	0.235235	5.38822	0.791842
ENSG00000094661	OR1I1	0.129299	0.107974	0.424703	-3.57386	1
ENSG00000094755	GABRP	0.0762665	0.335282	-2.00981	3.09148	0.00632645
ENSG00000094796	KRT31	0.593048	0.00243324	-0.539139	5.1238	0.445608
ENSG00000094804	CDC6	-0.274151	0.00233913	1.21011	1.76702	0.144621
ENSG00000094841	UPRT	-0.0189255	0.886351	-0.619144	1.97722	0.389961
ENSG00000094880	CDC23	-0.256746	0.00982575	-0.158231	3.38712	0.801767
ENSG00000094914	AAAS	-0.377381	0.000417006	0.553338	5.45061	0.501803
ENSG00000094916	CBX5	-0.299915	0.00236152	-0.042905	4.85439	0.920765
ENSG00000094963	FMO2	0.0149155	0.934012	-1.08851	1.72799	0.134412
ENSG00000094975	SUCO	0.101512	0.375052	-0.289371	3.77136	0.6701
ENSG00000095002	MSH2	-0.688148	5.09e-05	-0.569708	2.78719	0.4228
[truncated: 20,670 more rows]
